# Supplementary material for: Specific variants in ftsI reduce carbapenem susceptibility in Pseudomonas aeruginosa
Source: Microbiol Spectr. 2025 Jul 7;13(8):e01027-25. doi: 10.1128/spectrum.01027-25 (PMC12323637; doi:10.1128/spectrum.01027-25)
Supplement: Table S1 — Nonsynonymous substitutions detected in ftsI of 1,297 CR-PA genomes. [file spectrum.01027-25-s0004.xlsx]

## Sheet: Table S1
Table S1. Nonsynonymous substitutions detected in ftsI of 1,297 CR-PA genomes
Strain_Name	PubMLST	Isolation_country	Isolation_region_continent	CR-PA dataset	PanACoTA_gembase_name	C7G_FtsI_L3V_n2	A10T_FtsI_N4Y_n1	T13C_FtsI_Y5H_n11	T62C_FtsI_L21P_n2	C67G_FtsI_L23V_n1	T56C_FtsI_V19A_n2	G55A_FtsI_V19I_n1	G188A_FtsI_G63D_n2	A271G_FtsI_T91A_n66	C265G_FtsI_L89V_n3	A350G_FtsI_N117S_n34	G415A_C416G_C417T_FtsI_A139S_n13	G481C_FtsI_V161L_n1	C503T_FtsI_T168I_n1	A635G_FtsI_N212S_n1	G646A_FtsI_G216S_n1	C644T_FtsI_P215L_n2	C718G_FtsI_L240V_n10	A724G_FtsI_N242D_n1	A724T_FtsI_N242Y_n1	A956G_FtsI_Y319C_n1	A1027G_FtsI_Y343A_n1	G1064T_FtsI_S355I_n1	A1178G_FtsI_N393S_n1	T1379C_FtsI_M460T_n2	T1394C_FtsI_V465A_n1	T1412G_FtsI_V471G_n8	G1420T_FtsI_V474S_n2	G1441T_FtsI_V481S_n1	T1507C_FtsI_Y503H_n1	C1510T_FtsI_R504C_n40	T1517C_FtsI_L506P_n1	T1519C_FtsI_L507L_n1	C1535T_FtsI_P512L_n1	C1579T_FtsI_P527S_n4	C1579A_FtsI_P527T_n1	T1597C_FtsI_F533L_n35	G1609C_FtsI_V537L_n8	G1592A_FtsI_G531D_n1	T1612C_FtsI_S538P_n1
ARLG-10001	ST446	USA	North America	Reyes et al 2023 Lancet Microb	PAER.0424.00920	0	0	0	0	0	0	0	0	0	0	0	0	0	0	0	0	0	0	0	0	0	0	0	0	0	0	0	0	0	0	0	0	0	0	0	0	0	0	0	0
ARLG-10002	ST683	USA	North America	Reyes et al 2023 Lancet Microb	PAER.0424.00352	0	0	0	0	0	0	0	0	0	0	0	0	0	0	0	0	0	0	0	0	0	0	0	0	0	0	0	0	0	0	0	0	0	0	0	0	0	0	0	0
ARLG-10003	ST253	USA	North America	Reyes et al 2023 Lancet Microb	PAER.0424.00666	0	0	0	0	0	0	0	0	0	0	0	0	0	0	0	0	0	0	0	0	0	0	0	0	0	0	0	0	0	0	0	0	0	0	0	0	0	0	0	0
ARLG-10004	ST207	USA	North America	Reyes et al 2023 Lancet Microb	PAER.0424.00086	0	0	0	0	0	0	0	0	0	0	0	0	0	0	0	0	0	0	0	0	0	0	0	0	0	0	0	0	0	0	0	0	0	0	0	0	0	0	0	0
ARLG-10006	NOT_ASSIGNED	USA	North America	Reyes et al 2023 Lancet Microb	PAER.0424.00451	0	0	0	0	0	0	0	0	0	0	0	0	0	0	0	0	0	0	0	0	0	0	0	0	0	0	0	0	0	0	0	0	0	0	0	0	0	0	0	0
ARLG-10007	NOT_ASSIGNED	USA	North America	Reyes et al 2023 Lancet Microb	PAER.0424.01068	0	0	0	0	0	0	0	0	0	0	0	0	0	0	N212S	0	0	0	0	0	0	0	0	0	0	0	0	0	0	0	0	0	0	0	0	0	0	0	0	0
ARLG-10008	ST282	USA	North America	Reyes et al 2023 Lancet Microb	PAER.0424.00582	0	0	0	0	0	0	0	0	T91A	0	0	0	0	0	0	0	0	0	0	0	0	0	0	0	0	0	0	0	0	0	0	0	0	0	0	0	0	0	0	0
ARLG-10009	ST244	USA	North America	Reyes et al 2023 Lancet Microb	PAER.0424.00456	0	0	0	0	0	0	0	0	0	0	0	0	0	0	0	0	0	0	0	0	0	0	0	0	0	0	0	0	0	0	0	0	0	0	0	0	0	0	0	0
ARLG-10010	ST244	USA	North America	Reyes et al 2023 Lancet Microb	PAER.0424.00393	0	0	0	0	0	0	0	0	0	0	0	0	0	0	0	0	0	0	0	0	0	0	0	0	0	0	0	0	0	0	0	0	0	0	0	0	0	0	0	0
ARLG-10012	NOT_ASSIGNED	USA	North America	Reyes et al 2023 Lancet Microb	PAER.0424.00098	0	0	0	0	0	0	0	0	0	0	0	0	0	0	0	0	0	0	0	0	0	0	0	0	0	0	0	0	0	0	0	0	0	0	0	0	0	0	0	0
ARLG-10014	ST309	USA	North America	Reyes et al 2023 Lancet Microb	PAER.0424.00400	0	0	0	0	0	0	0	0	0	0	N117S	0	0	0	0	0	0	0	0	0	0	0	0	0	0	0	0	0	0	0	0	0	0	0	0	0	0	0	0	0
ARLG-10015	ST395	USA	North America	Reyes et al 2023 Lancet Microb	PAER.0424.00332	0	0	0	0	0	0	0	0	0	0	0	0	0	0	0	0	0	0	0	0	0	0	0	0	0	0	0	0	0	0	0	0	0	0	0	0	0	0	0	0
ARLG-10016	ST235	USA	North America	Reyes et al 2023 Lancet Microb	PAER.0424.00732	0	0	0	0	0	0	0	0	0	0	0	0	0	0	0	0	0	0	0	0	0	0	0	0	0	0	0	0	0	0	0	0	0	0	0	0	0	0	0	0
ARLG-10017	ST298	USA	North America	Reyes et al 2023 Lancet Microb	PAER.0424.00786	0	0	0	0	0	0	0	0	0	0	0	0	0	0	0	0	0	0	0	0	0	0	0	0	0	0	0	0	0	0	0	0	0	0	0	0	0	0	0	0
ARLG-10018	NOT_ASSIGNED	USA	North America	Reyes et al 2023 Lancet Microb	PAER.0424.00379	0	0	0	0	0	0	0	0	0	0	0	0	0	0	0	0	0	0	0	0	0	0	0	0	0	0	0	0	0	0	0	0	0	0	0	0	0	0	0	0
ARLG-10019	ST207	USA	North America	Reyes et al 2023 Lancet Microb	PAER.0424.00426	0	0	0	0	0	0	0	0	0	0	0	0	0	0	0	0	0	0	0	0	0	0	0	0	0	0	0	0	0	0	0	0	0	0	0	0	0	0	0	0
ARLG-10020	ST555	USA	North America	Reyes et al 2023 Lancet Microb	PAER.0424.00051	0	0	0	0	0	0	0	0	0	0	0	0	0	0	0	0	0	0	0	0	0	0	0	0	0	0	0	0	0	0	0	0	0	0	0	0	0	0	0	0
ARLG-10021	ST207	USA	North America	Reyes et al 2023 Lancet Microb	PAER.0424.00198	0	0	0	0	0	0	0	0	0	0	0	0	0	0	0	0	0	0	0	0	0	0	0	0	0	0	0	0	0	0	0	0	0	0	0	0	0	0	0	0
ARLG-10022	NOT_ASSIGNED	USA	North America	Reyes et al 2023 Lancet Microb	PAER.0424.00264	0	0	0	0	0	0	0	0	0	0	0	0	0	0	0	0	0	0	0	0	0	0	0	0	0	0	0	0	0	0	0	0	0	0	0	0	0	0	0	0
ARLG-10024	ST27	USA	North America	Reyes et al 2023 Lancet Microb	PAER.0424.00714	0	0	0	0	0	0	0	0	0	0	0	0	0	0	0	0	0	0	0	0	0	0	0	0	0	0	0	0	0	0	0	0	0	0	0	0	0	0	0	0
ARLG-10026	ST2437	USA	North America	Reyes et al 2023 Lancet Microb	PAER.0424.00107	0	0	0	0	0	0	0	0	T91A	0	0	0	0	0	0	0	0	0	0	0	0	0	0	0	0	0	0	0	0	0	0	0	0	0	0	0	0	0	0	0
ARLG-10029	ST446	USA	North America	Reyes et al 2023 Lancet Microb	PAER.0424.00888	0	0	0	0	0	0	0	0	0	0	0	0	0	0	0	0	0	0	0	0	0	0	0	0	0	0	0	0	0	0	0	0	0	0	0	0	0	0	0	0
ARLG-10044	ST959	USA	North America	Reyes et al 2023 Lancet Microb	PAER.0424.00992	0	0	0	0	0	0	0	0	T91A	0	0	0	0	0	0	0	0	0	0	0	0	0	0	0	0	0	0	0	0	0	0	0	0	0	0	0	0	0	0	0
ARLG-10045	NOT_ASSIGNED	USA	North America	Reyes et al 2023 Lancet Microb	PAER.0424.01081	0	0	0	0	0	0	0	0	0	0	0	0	0	0	0	0	0	0	0	0	0	0	0	0	0	0	0	0	0	0	0	0	0	0	0	0	0	0	0	0
ARLG-10046	ST1058	USA	North America	Reyes et al 2023 Lancet Microb	PAER.0424.00055	0	0	0	0	0	0	0	0	0	0	0	0	0	0	0	0	0	0	0	0	0	0	0	0	0	0	0	0	0	0	0	0	0	0	0	0	0	0	0	0
ARLG-10048	ST253	USA	North America	Reyes et al 2023 Lancet Microb	PAER.0424.00922	0	0	0	0	0	0	0	0	0	0	0	0	0	0	0	0	0	0	0	0	0	0	0	0	0	0	0	0	0	0	0	0	0	0	0	0	0	0	0	0
ARLG-10052	ST966	USA	North America	Reyes et al 2023 Lancet Microb	PAER.0424.00664	0	0	0	0	0	0	0	0	0	0	0	0	0	0	0	0	0	0	0	0	0	0	0	0	0	0	0	0	0	0	0	0	0	0	0	0	0	0	0	0
ARLG-10053	ST207	USA	North America	Reyes et al 2023 Lancet Microb	PAER.0424.00131	0	0	0	0	0	0	0	0	0	0	0	0	0	0	0	0	0	0	0	0	0	0	0	0	0	0	0	0	0	0	0	0	F507L	0	0	0	0	0	0	0
ARLG-10054	NOT_ASSIGNED	USA	North America	Reyes et al 2023 Lancet Microb	PAER.0424.00034	0	0	0	0	0	0	0	0	0	0	0	0	0	0	0	0	0	0	0	0	0	0	0	0	0	0	0	0	0	0	0	0	0	0	0	0	0	0	0	0
ARLG-10055	ST959	USA	North America	Reyes et al 2023 Lancet Microb	PAER.0424.00396	0	0	0	0	0	0	0	0	T91A	0	0	0	0	0	0	0	0	0	0	0	0	0	0	0	0	0	0	0	0	0	0	0	0	0	0	0	0	0	0	0
ARLG-10058	ST17	USA	North America	Reyes et al 2023 Lancet Microb	PAER.0424.00293	0	0	0	0	0	0	0	0	0	0	0	0	0	0	0	0	0	0	0	0	0	0	0	0	0	0	0	0	0	0	R504C	0	0	0	0	0	0	0	0	0
ARLG-10059	NOT_ASSIGNED	USA	North America	Reyes et al 2023 Lancet Microb	PAER.0424.00242	0	0	0	0	0	0	0	0	0	0	0	0	0	0	0	0	0	0	0	0	0	0	0	0	0	0	0	0	0	0	0	0	0	0	0	0	0	0	0	0
ARLG-10060	ST282	USA	North America	Reyes et al 2023 Lancet Microb	PAER.0424.00979	0	0	0	0	0	0	0	0	T91A	0	0	0	0	0	0	0	0	0	0	0	0	0	0	0	0	0	0	0	0	0	0	0	0	0	0	0	0	0	0	0
ARLG-10061	ST235	USA	North America	Reyes et al 2023 Lancet Microb	PAER.0424.00654	0	0	0	0	0	0	0	0	0	0	0	0	0	0	0	0	0	0	0	0	0	0	0	0	0	0	0	0	0	0	0	0	0	0	0	0	0	0	0	0
ARLG-10064	ST2133	USA	North America	Reyes et al 2023 Lancet Microb	PAER.0424.00455	0	0	0	0	0	0	0	0	0	0	0	0	0	0	0	0	0	0	0	0	0	0	0	0	0	0	0	0	0	0	0	0	0	0	0	0	0	0	0	0
ARLG-10065	ST395	USA	North America	Reyes et al 2023 Lancet Microb	PAER.0424.00196	0	0	0	0	0	0	0	0	0	0	0	0	0	0	0	0	0	0	0	0	0	0	0	0	0	0	0	0	0	0	0	0	0	0	0	0	0	0	0	0
ARLG-10066	ST3306	USA	North America	Reyes et al 2023 Lancet Microb	PAER.0424.00446	0	0	0	0	0	0	0	0	0	0	0	0	0	0	0	0	0	0	0	0	0	0	0	0	0	0	0	0	0	0	0	0	0	0	0	0	0	0	0	0
ARLG-10067	ST111	USA	North America	Reyes et al 2023 Lancet Microb	PAER.0424.00502	0	0	0	0	0	0	0	0	0	0	0	0	0	0	0	0	0	0	0	0	0	0	0	0	0	0	0	0	0	0	R504C	0	0	0	0	0	0	0	0	0
ARLG-10069	NOT_ASSIGNED	USA	North America	Reyes et al 2023 Lancet Microb	PAER.0424.00585	0	0	0	0	0	0	0	0	0	0	0	0	0	0	0	0	0	0	0	0	0	0	0	0	0	0	0	0	0	0	0	0	0	0	0	0	0	0	0	0
ARLG-10070	ST27	USA	North America	Reyes et al 2023 Lancet Microb	PAER.0424.00405	0	0	0	0	0	0	0	0	0	0	0	0	0	0	0	0	0	0	0	0	0	0	0	0	0	0	0	0	0	0	0	0	0	0	0	0	0	0	0	0
ARLG-10071	ST111	USA	North America	Reyes et al 2023 Lancet Microb	PAER.0424.00907	0	0	0	0	0	0	0	0	0	0	0	0	0	0	0	0	0	0	0	0	0	0	0	0	0	0	0	0	0	0	R504C	0	0	0	0	0	0	0	0	0
ARLG-10072	ST966	USA	North America	Reyes et al 2023 Lancet Microb	PAER.0424.00462	0	0	0	0	0	0	0	0	0	0	0	0	0	0	0	0	0	0	0	0	0	0	0	0	0	0	0	0	0	0	0	0	0	0	0	0	0	0	0	0
ARLG-10073	ST1392	USA	North America	Reyes et al 2023 Lancet Microb	PAER.0424.00206	0	0	0	0	0	0	0	0	0	0	0	0	0	0	0	0	0	0	0	0	0	0	0	0	0	0	0	0	0	0	0	0	0	0	0	0	0	0	0	0
ARLG-10074	ST253	USA	North America	Reyes et al 2023 Lancet Microb	PAER.0424.00550	0	0	0	0	0	0	0	0	0	0	0	0	0	0	0	0	0	0	0	0	0	0	0	0	0	0	0	0	0	0	0	0	0	0	0	0	0	0	0	0
ARLG-10075	ST253	USA	North America	Reyes et al 2023 Lancet Microb	PAER.0424.00651	0	0	0	0	0	0	0	0	0	0	0	0	0	0	0	0	0	0	0	0	0	0	0	0	0	0	0	0	0	0	0	0	0	0	0	0	0	0	0	0
ARLG-10076	ST244	USA	North America	Reyes et al 2023 Lancet Microb	PAER.0424.00824	0	0	0	0	0	0	0	0	0	0	0	0	0	0	0	0	0	0	0	0	0	0	0	0	0	0	0	0	0	0	0	0	0	0	0	0	0	0	0	0
ARLG-10077	NOT_ASSIGNED	USA	North America	Reyes et al 2023 Lancet Microb	PAER.0424.00557	0	0	0	0	0	0	0	0	0	0	0	0	0	0	0	0	0	0	0	0	0	0	0	0	0	0	0	0	0	0	0	0	0	0	0	0	0	0	0	0
ARLG-10078	ST111	USA	North America	Reyes et al 2023 Lancet Microb	PAER.0424.00825	0	0	0	0	0	0	0	0	0	0	0	0	0	0	0	0	0	0	0	0	0	0	0	0	0	0	0	0	0	0	0	0	0	0	0	0	0	0	0	0
ARLG-10079	ST282	USA	North America	Reyes et al 2023 Lancet Microb	PAER.0424.01057	0	0	0	0	0	0	0	0	T91A	0	0	0	0	0	0	0	0	0	0	0	0	0	0	0	0	0	0	0	0	0	0	0	0	0	0	0	0	0	0	0
ARLG-10080	ST836	USA	North America	Reyes et al 2023 Lancet Microb	PAER.0424.00063	0	0	0	0	0	0	0	0	T91A	0	0	0	0	0	0	0	0	0	0	0	0	0	0	0	0	0	0	0	0	0	0	0	0	0	0	0	0	0	0	0
ARLG-10081	ST27	USA	North America	Reyes et al 2023 Lancet Microb	PAER.0424.00440	0	0	0	0	0	0	0	0	0	0	0	0	0	0	0	0	0	0	0	0	0	0	0	0	0	0	0	0	0	0	0	0	0	0	0	0	0	0	0	0
ARLG-10083	ST966	USA	North America	Reyes et al 2023 Lancet Microb	PAER.0424.00355	0	0	0	0	0	0	0	0	0	0	0	0	0	0	0	0	0	0	0	0	0	0	0	0	0	0	0	0	0	0	0	0	0	0	0	0	0	0	0	0
ARLG-10084	ST175	USA	North America	Reyes et al 2023 Lancet Microb	PAER.0424.00508	0	0	0	0	0	0	0	0	0	0	0	0	0	0	0	0	0	0	0	0	0	0	0	0	0	0	0	0	0	0	0	0	0	0	0	0	0	0	0	0
ARLG-10087	ST381	USA	North America	Reyes et al 2023 Lancet Microb	PAER.0424.00621	0	0	0	0	0	0	0	0	0	0	0	0	0	0	0	0	0	0	0	0	0	0	0	0	0	0	0	0	0	0	0	0	0	0	0	0	0	0	0	0
ARLG-10088	NOT_ASSIGNED	USA	North America	Reyes et al 2023 Lancet Microb	PAER.0424.00525	0	0	0	0	0	0	0	0	0	0	0	0	0	0	0	0	0	0	0	0	0	0	0	0	0	0	0	0	0	0	0	0	0	0	0	0	0	0	0	0
ARLG-10090	NOT_ASSIGNED	USA	North America	Reyes et al 2023 Lancet Microb	PAER.0424.00559	0	0	0	0	0	0	0	0	0	0	0	0	0	0	0	0	0	0	0	0	0	0	0	0	0	0	0	0	0	0	0	0	0	0	0	0	0	0	0	0
ARLG-10091	ST348	USA	North America	Reyes et al 2023 Lancet Microb	PAER.0424.00998	0	0	0	0	0	0	0	0	0	0	0	0	0	0	0	0	0	0	0	0	0	0	0	0	0	0	0	0	0	0	0	0	0	0	0	0	0	0	0	0
ARLG-10092	ST175	USA	North America	Reyes et al 2023 Lancet Microb	PAER.0424.00584	0	0	0	0	0	0	0	0	0	0	0	0	0	0	0	0	0	0	0	0	0	0	0	0	0	0	0	0	0	0	0	0	0	0	0	0	0	0	0	0
ARLG-10093	ST308	USA	North America	Reyes et al 2023 Lancet Microb	PAER.0424.00647	0	0	0	0	0	0	0	0	0	0	0	0	0	0	0	0	0	0	0	0	0	0	0	0	0	0	0	0	0	0	0	0	0	0	0	0	0	0	0	0
ARLG-10094	ST2945	USA	North America	Reyes et al 2023 Lancet Microb	PAER.0424.00073	0	0	0	0	0	V19A	0	0	0	0	0	0	0	0	0	0	0	0	0	0	0	0	0	0	0	0	0	0	0	0	0	0	0	0	0	0	0	0	0	0
ARLG-10096	ST111	USA	North America	Reyes et al 2023 Lancet Microb	PAER.0424.01006	0	0	0	0	0	0	0	0	0	0	0	0	0	0	0	0	0	0	0	0	0	0	0	0	0	0	0	0	0	0	0	0	0	0	0	0	0	0	0	0
ARLG-10097	ST966	USA	North America	Reyes et al 2023 Lancet Microb	PAER.0424.00593	0	0	0	0	0	0	0	0	0	0	0	0	0	0	0	0	0	0	0	0	0	0	0	0	0	0	0	0	0	0	0	0	0	0	0	0	0	0	0	0
ARLG-10098	ST298	USA	North America	Reyes et al 2023 Lancet Microb	PAER.0424.00935	0	0	0	0	0	0	0	0	0	0	0	0	0	0	0	0	0	0	0	0	0	0	0	0	0	0	0	0	0	0	0	0	0	0	0	0	0	0	0	0
ARLG-10099	ST966	USA	North America	Reyes et al 2023 Lancet Microb	PAER.0424.00627	0	0	0	0	0	0	0	0	0	0	0	0	0	0	0	0	0	0	0	0	0	0	0	0	0	0	0	0	0	0	0	0	0	0	0	0	0	0	0	0
ARLG-10102	ST274	USA	North America	Reyes et al 2023 Lancet Microb	PAER.0424.00432	0	0	0	0	0	0	0	0	0	0	0	0	0	0	0	0	0	0	0	0	0	0	0	0	0	0	0	0	0	0	0	0	0	0	0	0	0	0	0	0
ARLG-10103	ST253	USA	North America	Reyes et al 2023 Lancet Microb	PAER.0424.00614	0	0	0	0	0	0	0	0	0	0	0	0	0	0	0	0	0	0	0	0	0	0	0	0	0	0	0	0	0	0	0	0	0	0	0	0	0	0	0	0
ARLG-10104	ST677	USA	North America	Reyes et al 2023 Lancet Microb	PAER.0424.00507	0	0	0	0	0	0	0	0	0	0	0	0	0	0	0	0	0	0	0	0	0	0	0	0	0	0	0	0	0	0	0	0	0	0	0	0	0	0	0	0
ARLG-10105	ST235	USA	North America	Reyes et al 2023 Lancet Microb	PAER.0424.00817	0	0	0	0	0	0	0	0	0	0	0	0	0	0	0	0	0	0	0	0	0	0	0	0	0	0	0	0	0	0	0	0	0	0	0	0	0	0	0	0
ARLG-10106	ST1105	USA	North America	Reyes et al 2023 Lancet Microb	PAER.0424.01093	0	0	0	0	0	0	0	0	0	0	0	0	0	0	0	0	0	0	0	0	0	0	0	0	0	0	0	0	0	0	0	0	0	0	0	0	0	0	0	0
ARLG-10107	ST253	USA	North America	Reyes et al 2023 Lancet Microb	PAER.0424.00499	0	0	0	0	0	0	0	0	0	0	0	0	0	0	0	0	0	0	0	0	0	0	0	0	0	0	0	0	0	0	R504C	0	0	0	0	0	0	0	0	0
ARLG-10108	ST245	USA	North America	Reyes et al 2023 Lancet Microb	PAER.0424.00655	0	0	0	0	0	0	0	0	0	0	0	0	0	0	0	0	0	0	0	0	0	0	0	0	0	0	0	0	0	0	0	0	0	0	0	0	0	0	0	0
ARLG-10109	ST1227	USA	North America	Reyes et al 2023 Lancet Microb	PAER.0424.00839	0	0	0	0	0	0	0	0	0	0	0	0	0	0	0	0	0	0	0	0	0	0	0	0	0	0	0	0	0	0	0	0	0	0	0	0	0	0	0	0
ARLG-10111	ST377	USA	North America	Reyes et al 2023 Lancet Microb	PAER.0424.00769	0	0	0	0	0	0	0	0	0	0	N117S	0	0	0	0	0	0	0	0	0	0	0	0	0	0	0	0	0	0	0	0	0	0	0	0	0	0	0	0	0
ARLG-10112	ST111	USA	North America	Reyes et al 2023 Lancet Microb	PAER.0424.00925	0	0	0	0	0	0	0	0	0	0	0	0	0	0	0	0	0	0	0	0	0	0	0	0	0	0	0	0	0	0	0	0	0	0	0	0	0	0	0	0
ARLG-10113	ST170	USA	North America	Reyes et al 2023 Lancet Microb	PAER.0424.00333	0	0	0	0	0	0	0	0	0	0	0	0	0	0	0	0	0	0	0	0	0	0	0	0	0	0	0	0	0	0	0	0	0	0	0	0	0	0	0	0
ARLG-10114	ST253	USA	North America	Reyes et al 2023 Lancet Microb	PAER.0424.00741	0	0	0	0	0	0	0	0	0	0	0	0	0	0	0	0	0	0	0	0	0	0	0	0	0	0	0	0	0	0	0	0	0	0	0	0	0	0	0	0
ARLG-10115	ST499	USA	North America	Reyes et al 2023 Lancet Microb	PAER.0424.00479	0	0	0	0	0	0	0	0	0	0	0	0	0	0	0	0	0	0	0	0	0	0	0	0	0	0	0	0	0	0	0	0	0	0	0	0	0	0	0	0
ARLG-10117	ST252	USA	North America	Reyes et al 2023 Lancet Microb	PAER.0424.00292	0	0	0	0	0	0	0	0	0	0	0	0	0	0	0	0	0	0	0	0	0	0	0	0	0	0	0	0	0	0	0	0	0	0	0	0	0	0	0	0
ARLG-10118	ST111	USA	North America	Reyes et al 2023 Lancet Microb	PAER.0424.00875	0	0	0	0	0	0	0	0	0	0	0	0	0	0	0	0	0	0	0	0	0	0	0	0	0	0	0	0	0	0	R504C	0	0	0	0	0	0	0	0	0
ARLG-10121	NOT_ASSIGNED	USA	North America	Reyes et al 2023 Lancet Microb	PAER.0424.00425	0	0	0	0	0	0	0	0	0	0	0	0	0	0	0	0	0	0	0	0	0	0	0	0	0	0	0	0	0	0	0	0	0	0	0	0	0	0	0	0
ARLG-10122	ST245	USA	North America	Reyes et al 2023 Lancet Microb	PAER.0424.00301	0	0	0	0	0	0	0	0	0	0	0	0	0	0	0	0	0	0	0	0	0	0	0	0	0	0	0	0	0	0	0	0	0	0	0	0	0	0	0	0
ARLG-10123	ST959	USA	North America	Reyes et al 2023 Lancet Microb	PAER.0424.00580	0	0	0	0	0	0	0	0	T91A	0	0	0	0	0	0	0	0	0	0	0	0	0	0	0	0	0	0	0	0	0	0	0	0	0	0	0	0	0	0	0
ARLG-10125	ST155	USA	North America	Reyes et al 2023 Lancet Microb	PAER.0424.00555	0	0	0	0	0	0	0	0	0	0	0	0	0	0	0	0	0	0	0	0	0	0	0	0	0	0	0	0	0	0	0	0	0	0	0	0	0	0	0	0
ARLG-10126	ST155	USA	North America	Reyes et al 2023 Lancet Microb	PAER.0424.00903	0	0	0	0	0	0	0	0	0	0	0	0	0	0	0	0	0	0	0	0	0	0	0	0	0	0	0	0	0	0	0	0	0	0	0	0	0	0	0	0
ARLG-10129	ST2572	USA	North America	Reyes et al 2023 Lancet Microb	PAER.0424.00135	0	0	0	0	0	0	0	0	0	0	0	0	0	0	0	0	0	0	0	0	0	0	0	0	0	0	0	0	0	0	0	0	0	0	0	0	0	0	0	0
ARLG-10130	ST175	USA	North America	Reyes et al 2023 Lancet Microb	PAER.0424.00781	0	0	0	0	0	0	0	0	0	0	0	0	0	0	0	0	0	0	0	0	0	0	0	0	0	0	0	0	0	0	0	0	0	0	0	0	0	0	0	0
ARLG-10131	ST111	USA	North America	Reyes et al 2023 Lancet Microb	PAER.0424.00905	0	0	0	0	0	0	0	0	0	0	0	0	0	0	0	0	0	0	0	0	0	0	0	0	0	0	0	0	0	0	0	0	0	0	0	0	0	0	0	0
ARLG-10134	ST298	USA	North America	Reyes et al 2023 Lancet Microb	PAER.0424.01087	0	0	0	0	0	0	0	0	0	0	0	0	0	0	0	0	0	0	0	0	0	0	0	0	0	0	0	0	0	0	0	0	0	0	0	0	0	0	0	0
ARLG-10138	ST980	USA	North America	Reyes et al 2023 Lancet Microb	PAER.0424.00266	0	0	0	0	0	0	0	0	0	0	0	0	0	0	0	0	0	0	0	0	0	0	0	0	0	0	0	0	0	0	0	0	0	0	0	0	0	0	0	0
ARLG-10140	ST235	USA	North America	Reyes et al 2023 Lancet Microb	PAER.0424.00245	0	0	0	0	0	0	0	0	0	0	0	0	0	0	0	0	0	0	0	0	0	0	0	0	0	0	0	0	0	0	R504C	0	0	0	0	0	0	0	0	0
ARLG-10143	ST27	USA	North America	Reyes et al 2023 Lancet Microb	PAER.0424.00497	0	0	0	0	0	0	0	0	0	0	0	0	0	0	0	0	0	0	0	0	0	0	0	0	0	0	0	0	0	0	0	0	0	0	0	0	0	0	0	0
ARLG-10144	ST845	USA	North America	Reyes et al 2023 Lancet Microb	PAER.0424.00091	0	0	0	0	0	0	0	0	0	0	0	0	0	0	0	0	0	0	0	0	0	0	0	0	0	0	0	0	0	0	0	0	0	0	0	0	0	0	0	0
ARLG-10146	ST167	USA	North America	Reyes et al 2023 Lancet Microb	PAER.0424.00031	0	0	0	0	0	0	0	0	0	0	0	0	0	0	0	0	0	0	0	0	0	0	0	0	0	0	0	0	0	0	0	0	0	0	0	0	0	0	0	0
ARLG-10147	ST412	USA	North America	Reyes et al 2023 Lancet Microb	PAER.0424.00545	0	0	0	0	0	0	0	0	0	0	0	0	0	0	0	0	0	0	0	0	0	0	0	0	0	0	0	0	0	0	0	0	0	0	0	0	0	0	0	0
ARLG-10148	ST253	USA	North America	Reyes et al 2023 Lancet Microb	PAER.0424.00542	0	0	0	0	0	0	0	0	0	0	0	0	0	0	0	0	0	0	0	0	0	0	0	0	0	0	0	0	0	0	0	0	0	0	0	0	0	0	0	0
ARLG-10149	ST446	USA	North America	Reyes et al 2023 Lancet Microb	PAER.0424.00609	0	0	0	0	0	0	0	0	0	0	0	0	0	0	0	0	0	0	0	0	0	0	0	0	0	0	0	0	0	0	0	0	0	0	0	0	0	0	0	0
ARLG-10156	ST884	USA	North America	Reyes et al 2023 Lancet Microb	PAER.0424.00339	0	0	0	0	0	0	0	0	0	0	0	0	0	0	0	0	0	0	0	0	0	0	0	0	0	0	0	0	0	0	0	0	0	0	0	0	0	0	0	0
ARLG-10158	ST27	USA	North America	Reyes et al 2023 Lancet Microb	PAER.0424.00958	0	0	0	0	0	0	0	0	0	0	0	0	0	0	0	0	0	0	0	0	0	0	0	0	0	0	0	0	0	0	0	0	0	0	0	0	0	0	0	0
ARLG-10160	ST845	USA	North America	Reyes et al 2023 Lancet Microb	PAER.0424.00477	0	0	0	0	0	0	0	0	0	0	0	0	0	0	0	0	0	0	0	0	0	0	0	0	0	0	0	0	0	0	0	0	0	0	0	0	0	0	0	0
ARLG-10161	ST179	USA	North America	Reyes et al 2023 Lancet Microb	PAER.0424.00190	0	0	0	0	0	0	0	0	0	0	0	0	0	0	0	0	0	0	0	0	0	0	0	0	0	0	0	0	0	0	0	0	0	0	0	0	0	0	0	0
ARLG-10162	ST319	USA	North America	Reyes et al 2023 Lancet Microb	PAER.0424.00361	0	0	0	0	0	0	0	0	0	0	0	0	0	0	0	0	0	0	0	0	0	0	0	0	0	0	0	0	0	0	0	0	0	0	0	0	0	0	0	0
ARLG-10165	ST111	USA	North America	Reyes et al 2023 Lancet Microb	PAER.0424.00908	0	0	0	0	0	0	0	0	0	0	0	0	0	0	0	0	0	0	0	0	0	0	0	0	0	0	0	0	0	0	0	0	0	0	0	0	0	0	0	0
ARLG-10166	ST244	USA	North America	Reyes et al 2023 Lancet Microb	PAER.0424.00665	0	0	0	0	0	0	0	0	0	0	0	0	0	0	0	0	0	0	0	0	0	0	0	0	0	0	0	0	0	0	0	0	0	0	0	0	0	0	0	0
ARLG-10167	ST298	USA	North America	Reyes et al 2023 Lancet Microb	PAER.0424.00689	0	0	0	0	0	0	0	0	0	0	0	0	0	0	0	0	0	0	0	0	0	0	0	0	0	0	0	0	0	0	0	0	0	0	0	0	0	0	0	0
ARLG-10169	ST532	USA	North America	Reyes et al 2023 Lancet Microb	PAER.0424.00345	0	0	0	0	0	0	0	0	0	0	0	0	0	0	0	0	0	0	0	0	0	0	0	0	0	0	0	0	0	0	0	0	0	0	0	0	0	0	0	0
ARLG-10171	ST111	USA	North America	Reyes et al 2023 Lancet Microb	PAER.0424.00706	0	0	0	0	0	0	0	0	0	0	0	0	0	0	0	0	0	0	0	0	0	0	0	0	0	0	0	0	0	0	0	0	0	0	0	0	0	0	0	0
ARLG-10172	ST1123	USA	North America	Reyes et al 2023 Lancet Microb	PAER.0424.00161	0	0	0	0	0	0	0	0	0	0	0	0	0	0	0	0	0	0	0	0	0	0	0	0	0	0	0	0	0	0	0	0	0	0	0	0	0	0	0	0
ARLG-10174	ST111	USA	North America	Reyes et al 2023 Lancet Microb	PAER.0424.00771	0	0	0	0	0	0	0	0	0	0	0	0	0	0	0	0	0	0	0	0	0	0	0	0	0	0	0	0	0	0	0	0	0	0	0	0	0	0	0	0
ARLG-10175	ST385	USA	North America	Reyes et al 2023 Lancet Microb	PAER.0424.00546	0	0	0	0	0	0	0	0	0	0	0	0	0	0	0	0	0	0	0	0	0	0	0	0	0	0	0	0	0	0	0	0	0	0	0	0	0	0	0	0
ARLG-10179	ST245	USA	North America	Reyes et al 2023 Lancet Microb	PAER.0424.00441	0	0	0	0	0	0	0	0	0	0	0	0	0	0	0	0	0	0	0	0	0	0	0	0	0	0	0	0	0	0	0	0	0	0	0	0	0	0	0	0
ARLG-10180	ST245	USA	North America	Reyes et al 2023 Lancet Microb	PAER.0424.00552	0	0	0	0	0	0	0	0	0	0	0	0	0	0	0	0	0	0	0	0	0	0	0	0	0	0	0	0	0	0	0	0	0	0	0	0	0	0	0	0
ARLG-10182	ST262	USA	North America	Reyes et al 2023 Lancet Microb	PAER.0424.00238	0	0	0	0	0	0	0	0	0	0	0	0	0	0	0	0	0	0	0	0	0	0	0	0	0	0	0	0	0	0	0	0	0	0	0	0	0	0	0	0
ARLG-10183	ST111	USA	North America	Reyes et al 2023 Lancet Microb	PAER.0424.00797	0	0	0	0	0	0	0	0	0	0	0	0	0	0	0	0	0	0	0	0	0	0	0	0	0	0	0	0	0	0	0	0	0	0	0	0	0	0	0	0
ARLG-10185	ST235	USA	North America	Reyes et al 2023 Lancet Microb	PAER.0424.01111	0	0	0	0	0	0	0	0	0	0	0	0	0	0	0	0	0	0	0	0	0	0	0	0	0	0	0	0	0	0	0	0	0	0	0	0	0	0	0	0
ARLG-10187	ST1734	USA	North America	Reyes et al 2023 Lancet Microb	PAER.0424.00152	0	0	0	0	0	0	0	0	0	0	0	0	0	0	0	0	0	0	0	0	0	0	0	0	0	0	0	0	0	0	0	0	0	0	0	0	0	0	0	0
ARLG-10188	ST17	USA	North America	Reyes et al 2023 Lancet Microb	PAER.0424.00532	0	0	0	0	0	0	0	0	0	0	0	0	0	0	0	0	0	0	0	0	Y319C	0	0	0	0	0	0	0	0	0	0	0	0	0	0	0	0	0	0	0
ARLG-10190	ST17	USA	North America	Reyes et al 2023 Lancet Microb	PAER.0424.00099	0	0	0	0	0	0	0	0	0	0	0	0	0	0	0	0	0	0	0	0	0	0	0	0	0	0	0	0	0	0	R504C	0	0	0	0	0	0	0	0	0
ARLG-10191	ST2068	USA	North America	Reyes et al 2023 Lancet Microb	PAER.0424.00901	0	0	0	0	0	0	0	0	0	0	0	0	0	0	0	0	0	0	0	0	0	0	0	0	0	0	0	0	0	0	R504C	0	0	0	0	0	0	0	0	0
ARLG-10192	NOT_ASSIGNED	USA	North America	Reyes et al 2023 Lancet Microb	PAER.0424.00239	0	0	0	0	0	0	0	0	0	0	0	0	0	0	0	0	0	0	0	0	0	0	0	0	0	0	0	0	0	0	0	0	0	0	0	0	0	0	0	0
ARLG-10195	ST244	USA	North America	Reyes et al 2023 Lancet Microb	PAER.0424.00113	0	0	0	0	0	0	0	0	0	0	0	0	0	0	0	0	0	0	0	0	0	0	0	0	0	0	0	0	0	0	0	0	0	0	0	0	0	0	0	0
ARLG-10196	ST309	USA	North America	Reyes et al 2023 Lancet Microb	PAER.0424.00320	0	0	0	0	0	0	0	0	0	0	N117S	0	0	0	0	0	0	0	0	0	0	0	0	0	0	0	0	0	0	0	0	0	0	0	0	0	0	0	0	0
ARLG-10197	ST1022	USA	North America	Reyes et al 2023 Lancet Microb	PAER.0424.00335	0	0	0	0	0	0	0	0	0	0	0	0	0	0	0	0	0	0	0	0	0	0	0	0	0	0	0	0	0	0	0	0	0	0	0	0	0	0	0	0
ARLG-10198	ST2028	USA	North America	Reyes et al 2023 Lancet Microb	PAER.0424.00184	0	0	Y5H	0	0	0	0	0	T91A	0	0	A139S	0	0	0	0	0	L239V	0	0	0	0	0	0	0	0	0	0	0	0	0	0	0	0	0	0	0	0	0	0
ARLG-10200	NOT_ASSIGNED	USA	North America	Reyes et al 2023 Lancet Microb	PAER.0424.00521	0	0	0	0	0	0	0	0	0	0	0	0	0	0	0	0	0	0	0	0	0	0	0	0	0	0	0	0	0	0	0	0	0	0	0	0	0	0	0	0
ARLG-10201	ST235	USA	North America	Reyes et al 2023 Lancet Microb	PAER.0424.00810	0	0	0	0	0	0	0	0	0	0	0	0	0	0	0	0	0	0	0	0	0	0	0	0	0	0	0	0	0	0	0	0	0	0	0	0	0	0	0	0
ARLG-10202	NOT_ASSIGNED	USA	North America	Reyes et al 2023 Lancet Microb	PAER.0424.00310	0	0	0	0	0	0	0	0	0	0	0	0	0	0	0	0	0	0	0	0	0	0	0	0	0	0	0	0	0	0	0	0	0	0	0	0	0	0	0	0
ARLG-10203	ST360	USA	North America	Reyes et al 2023 Lancet Microb	PAER.0424.00854	0	0	0	0	0	0	0	0	0	0	0	0	0	0	0	0	0	0	0	0	0	0	0	0	0	0	0	0	0	0	0	0	0	0	0	0	0	0	0	0
ARLG-10204	ST27	USA	North America	Reyes et al 2023 Lancet Microb	PAER.0424.00988	0	0	0	0	0	0	0	0	0	0	0	0	0	0	0	0	0	0	0	0	0	0	0	0	0	0	0	0	0	0	0	0	0	0	0	0	0	0	0	0
ARLG-10205	ST2900	USA	North America	Reyes et al 2023 Lancet Microb	PAER.0424.00033	0	0	0	0	0	0	0	0	0	0	0	0	0	0	0	0	0	0	0	0	0	0	0	0	0	0	0	0	0	0	0	0	0	0	0	0	0	0	0	0
ARLG-10206	ST282	USA	North America	Reyes et al 2023 Lancet Microb	PAER.0424.00433	0	0	0	0	0	0	0	0	T91A	0	0	0	0	0	0	0	0	0	0	0	0	0	0	0	0	0	V471G	0	0	0	0	0	0	0	0	0	0	0	0	0
ARLG-10207	ST179	USA	North America	Reyes et al 2023 Lancet Microb	PAER.0424.00899	0	0	0	0	0	0	0	0	0	0	0	0	0	0	0	0	0	0	0	0	0	0	0	0	0	0	0	0	0	0	0	0	0	0	0	0	0	0	0	0
ARLG-10208	ST2900	USA	North America	Reyes et al 2023 Lancet Microb	PAER.0424.00114	0	0	0	0	0	0	0	0	0	0	0	0	0	0	0	0	0	0	0	0	0	0	0	0	0	0	0	0	0	0	0	0	0	0	0	0	0	0	0	0
ARLG-10209	NOT_ASSIGNED	USA	North America	Reyes et al 2023 Lancet Microb	PAER.0424.00529	0	0	0	0	0	0	0	0	T91A	0	0	0	0	0	0	0	0	0	0	0	0	0	0	0	0	0	0	0	0	0	0	0	0	0	0	0	0	0	0	0
ARLG-10211	NOT_ASSIGNED	USA	North America	Reyes et al 2023 Lancet Microb	PAER.0424.00288	0	0	0	0	0	0	0	0	0	0	0	0	0	0	0	0	0	0	0	0	0	0	0	0	0	0	0	0	0	0	0	0	0	0	0	0	0	0	0	0
ARLG-10212	ST179	USA	North America	Reyes et al 2023 Lancet Microb	PAER.0424.01024	0	0	0	0	0	0	0	0	0	0	0	0	0	0	0	0	0	0	0	0	0	0	0	0	0	0	0	0	0	0	0	0	0	0	0	0	0	0	0	0
ARLG-10213	ST2696	USA	North America	Reyes et al 2023 Lancet Microb	PAER.0424.00434	0	0	0	0	0	0	0	0	0	0	0	0	0	0	0	0	0	0	0	0	0	0	0	0	0	0	0	0	0	0	0	0	0	0	0	0	0	0	0	0
ARLG-10214	ST244	USA	North America	Reyes et al 2023 Lancet Microb	PAER.0424.00402	0	0	0	0	0	0	0	0	0	0	0	0	0	0	0	0	0	0	0	0	0	0	0	0	0	0	0	0	0	0	0	0	0	0	0	0	F533L	0	0	0
ARLG-10215	ST244	USA	North America	Reyes et al 2023 Lancet Microb	PAER.0424.00338	0	0	0	0	0	0	0	0	0	0	0	0	0	0	0	0	0	0	0	0	0	0	0	0	0	0	0	0	0	0	0	0	0	0	0	0	0	0	0	0
ARLG-10217	ST17	USA	North America	Reyes et al 2023 Lancet Microb	PAER.0424.00243	0	0	0	0	0	0	0	0	0	0	0	0	0	0	0	0	0	0	0	0	0	0	0	0	0	0	0	0	0	0	R504C	0	0	0	0	0	0	0	0	0
ARLG-10218	ST298	USA	North America	Reyes et al 2023 Lancet Microb	PAER.0424.00602	0	0	0	0	0	0	0	0	0	0	0	0	0	0	0	0	0	0	0	0	0	0	0	0	0	0	0	0	0	0	0	0	0	0	0	0	0	0	0	0
ARLG-10220	ST4789	USA	North America	Reyes et al 2023 Lancet Microb	PAER.0424.00770	0	0	0	0	0	0	0	0	0	0	N117S	0	0	0	0	0	0	0	0	0	0	0	0	0	0	0	0	0	0	0	0	0	0	0	0	0	0	0	0	0
ARLG-10221	ST2547	USA	North America	Reyes et al 2023 Lancet Microb	PAER.0424.00804	0	0	0	0	0	0	0	0	0	0	0	0	0	0	0	0	0	0	0	0	0	0	0	0	0	0	0	0	0	0	0	0	0	0	0	0	0	0	0	0
ARLG-10222	ST235	USA	North America	Reyes et al 2023 Lancet Microb	PAER.0424.00646	0	0	0	0	0	0	0	0	0	0	0	0	0	0	0	0	0	0	0	0	0	0	0	0	0	0	0	0	0	0	0	0	0	0	0	0	0	0	0	0
ARLG-10223	ST389	USA	North America	Reyes et al 2023 Lancet Microb	PAER.0424.00207	0	0	0	0	0	0	0	0	0	0	0	0	0	0	0	0	0	0	0	0	0	0	0	0	0	0	0	0	0	0	0	0	0	0	0	0	0	0	0	0
ARLG-10224	ST282	USA	North America	Reyes et al 2023 Lancet Microb	PAER.0424.00615	0	0	0	0	0	0	0	0	T91A	0	0	0	0	0	0	0	0	0	0	0	0	0	0	0	0	0	0	0	0	0	0	0	0	0	0	0	0	0	0	0
ARLG-10225	ST253	USA	North America	Reyes et al 2023 Lancet Microb	PAER.0424.00548	0	0	0	0	0	0	0	0	0	0	0	0	0	0	0	0	0	0	0	0	0	0	0	0	0	0	0	0	0	0	0	0	0	0	0	0	0	0	0	0
ARLG-10228	ST5130	USA	North America	Reyes et al 2023 Lancet Microb	PAER.0424.01157	0	0	0	0	0	0	0	0	0	0	0	0	0	0	0	0	0	0	0	0	0	0	0	0	0	0	0	0	0	0	0	0	0	0	0	0	0	0	0	0
ARLG-10229	ST966	USA	North America	Reyes et al 2023 Lancet Microb	PAER.0424.00537	0	0	0	0	0	0	0	0	0	0	0	0	0	0	0	0	0	0	0	0	0	0	0	0	0	0	0	0	0	0	0	0	0	0	0	0	0	0	0	0
ARLG-10230	ST308	USA	North America	Reyes et al 2023 Lancet Microb	PAER.0424.00742	0	0	0	0	0	0	0	0	0	0	0	0	0	0	0	0	0	0	0	0	0	0	0	0	0	0	0	0	0	0	0	0	0	0	0	0	0	0	0	0
ARLG-10231	ST360	USA	North America	Reyes et al 2023 Lancet Microb	PAER.0424.00660	0	0	0	0	0	0	0	0	0	0	0	0	0	0	0	0	0	0	0	0	0	0	0	0	0	0	0	0	0	0	0	0	0	0	0	0	0	0	0	0
ARLG-10233	ST111	USA	North America	Reyes et al 2023 Lancet Microb	PAER.0424.00811	0	0	0	0	0	0	0	0	0	0	0	0	0	0	0	0	0	0	0	0	0	0	0	0	0	0	0	0	0	0	0	0	0	0	0	0	0	0	0	0
ARLG-10235	ST111	USA	North America	Reyes et al 2023 Lancet Microb	PAER.0424.00815	0	0	0	0	0	0	0	0	0	0	0	0	0	0	0	0	0	0	0	0	0	0	0	0	0	0	0	0	0	0	0	0	0	0	0	0	0	0	0	0
ARLG-10236	NOT_ASSIGNED	USA	North America	Reyes et al 2023 Lancet Microb	PAER.0424.00574	0	0	0	0	0	0	0	0	0	0	0	0	0	0	0	0	0	0	0	0	0	0	0	0	0	0	0	0	0	0	0	0	0	0	0	0	0	0	0	0
ARLG-10238	ST308	USA	North America	Reyes et al 2023 Lancet Microb	PAER.0424.00782	0	0	0	0	0	0	0	0	0	0	0	0	0	0	0	0	0	0	0	0	0	0	0	0	0	0	0	0	0	0	0	0	0	0	0	0	0	0	0	0
ARLG-10239	ST348	USA	North America	Reyes et al 2023 Lancet Microb	PAER.0424.01016	0	0	0	0	0	0	0	0	0	0	0	0	0	0	0	0	0	0	0	0	0	0	0	0	0	0	0	0	0	0	0	0	0	0	0	0	F533L	0	0	0
ARLG-10240	ST111	USA	North America	Reyes et al 2023 Lancet Microb	PAER.0424.00853	0	0	0	0	0	0	0	0	0	0	0	0	0	0	0	0	0	0	0	0	0	0	0	0	0	0	0	0	0	0	0	0	0	0	0	0	0	0	0	0
ARLG-10241	ST639	USA	North America	Reyes et al 2023 Lancet Microb	PAER.0424.00459	0	0	0	0	0	0	0	0	T91A	0	0	0	0	0	0	0	0	0	0	0	0	0	0	0	0	0	0	0	0	0	0	0	0	0	0	0	0	0	0	0
ARLG-10244	NOT_ASSIGNED	USA	North America	Reyes et al 2023 Lancet Microb	PAER.0424.00353	0	0	0	0	0	0	0	0	0	0	0	0	0	0	0	0	0	0	0	0	0	0	0	0	0	0	0	0	0	0	0	0	0	0	0	0	0	0	0	0
ARLG-10246	ST865	USA	North America	Reyes et al 2023 Lancet Microb	PAER.0424.00138	0	0	0	0	0	0	0	0	0	0	0	0	0	0	0	0	0	0	0	0	0	0	0	0	0	0	0	0	0	0	0	0	0	0	0	0	0	0	0	0
ARLG-10247	ST17	USA	North America	Reyes et al 2023 Lancet Microb	PAER.0424.00154	0	0	0	0	0	0	0	0	0	0	0	0	0	0	0	0	0	0	0	0	0	0	0	0	0	0	0	0	0	0	0	0	0	0	0	0	0	0	0	0
ARLG-10249	ST244	USA	North America	Reyes et al 2023 Lancet Microb	PAER.0424.00144	0	0	0	0	0	0	0	0	0	0	0	0	0	0	0	0	0	0	0	0	0	0	0	0	0	0	0	0	0	0	0	0	0	0	0	0	0	0	0	0
ARLG-10250	ST245	USA	North America	Reyes et al 2023 Lancet Microb	PAER.0424.00633	0	0	0	0	0	0	0	0	0	0	0	0	0	0	0	0	0	0	0	0	0	0	0	0	0	0	0	0	0	0	0	0	0	0	0	0	0	0	0	0
ARLG-10251	NOT_ASSIGNED	USA	North America	Reyes et al 2023 Lancet Microb	PAER.0424.01010	0	0	0	0	0	0	0	0	0	0	0	0	0	0	0	0	0	0	0	0	0	0	0	0	0	0	0	0	0	0	0	0	0	0	0	0	0	0	0	0
ARLG-10258	ST611	USA	North America	Reyes et al 2023 Lancet Microb	PAER.0424.00109	0	0	0	0	0	0	0	0	0	0	0	0	0	0	0	0	0	0	0	0	0	0	0	0	0	0	0	0	0	0	0	0	0	0	0	0	0	0	0	0
ARLG-10259	ST532	USA	North America	Reyes et al 2023 Lancet Microb	PAER.0424.00316	0	0	0	0	0	0	0	0	0	0	0	0	0	0	0	0	0	0	0	0	0	0	0	0	0	0	0	0	0	0	0	0	0	0	0	0	0	0	0	0
ARLG-10260	ST1631	USA	North America	Reyes et al 2023 Lancet Microb	PAER.0424.00392	0	0	0	0	0	0	0	0	0	0	0	0	0	0	0	0	0	0	0	0	0	0	0	0	0	0	0	0	0	0	0	0	0	0	0	0	0	0	0	0
ARLG-10261	ST3050	USA	North America	Reyes et al 2023 Lancet Microb	PAER.0424.00295	0	0	0	0	0	0	0	0	0	0	0	0	0	0	0	0	0	0	0	0	0	0	0	0	0	0	0	0	0	0	0	0	0	0	0	0	0	0	0	0
ARLG-10262	ST3205	USA	North America	Reyes et al 2023 Lancet Microb	PAER.0424.00257	0	0	0	0	0	0	0	0	0	0	0	0	0	0	0	0	0	0	0	0	0	0	0	0	0	0	0	0	0	0	0	0	0	0	0	0	0	0	0	0
ARLG-10263	ST390	USA	North America	Reyes et al 2023 Lancet Microb	PAER.0424.00074	0	0	0	0	0	0	0	0	0	0	0	0	0	0	0	0	0	0	0	0	0	0	0	0	0	0	0	0	0	0	0	0	0	0	0	0	0	0	0	0
ARLG-10264	NOT_ASSIGNED	USA	North America	Reyes et al 2023 Lancet Microb	PAER.0424.00038	0	0	0	0	0	0	0	0	0	0	0	0	0	0	0	0	0	0	0	0	0	0	0	0	0	0	0	0	0	0	0	0	0	0	0	0	F533L	0	0	0
ARLG-10267	ST319	USA	North America	Reyes et al 2023 Lancet Microb	PAER.0424.00712	0	0	0	0	0	0	0	0	0	0	0	0	0	0	0	0	0	0	0	0	0	0	0	0	0	0	0	0	0	0	0	0	0	0	0	0	0	0	0	0
ARLG-10268	ST281	USA	North America	Reyes et al 2023 Lancet Microb	PAER.0424.00042	0	0	0	0	0	0	0	0	0	0	0	0	0	0	0	0	0	0	0	0	0	0	0	0	0	0	0	0	0	0	0	0	0	0	0	0	0	0	0	0
ARLG-10270	ST17	USA	North America	Reyes et al 2023 Lancet Microb	PAER.0424.00377	0	0	0	0	0	0	0	0	0	0	0	0	0	0	0	0	0	0	0	0	0	0	0	0	0	0	0	0	0	0	0	0	0	0	0	0	0	0	0	0
ARLG-10271	ST235	USA	North America	Reyes et al 2023 Lancet Microb	PAER.0424.00480	0	0	0	0	0	0	0	0	0	0	0	0	0	0	0	0	0	0	0	0	0	0	0	0	0	0	0	0	0	0	0	0	0	0	0	0	F533L	0	0	0
ARLG-10273	ST644	USA	North America	Reyes et al 2023 Lancet Microb	PAER.0424.00348	0	0	0	0	0	0	0	0	0	0	0	0	0	0	0	0	0	0	0	0	0	0	0	0	0	0	0	0	0	0	0	0	0	0	0	0	0	0	0	0
ARLG-10274	ST3010	USA	North America	Reyes et al 2023 Lancet Microb	PAER.0424.00383	0	0	0	0	0	0	0	0	0	0	0	0	0	0	0	0	0	0	0	0	0	0	0	0	0	0	0	0	0	0	0	0	0	0	0	0	0	0	0	0
ARLG-10275	ST875	USA	North America	Reyes et al 2023 Lancet Microb	PAER.0424.00044	0	0	0	0	0	0	0	0	0	0	0	0	0	0	0	0	0	0	0	0	0	0	0	0	0	0	0	0	0	0	0	0	0	0	0	0	0	0	0	0
ARLG-10277	ST641	USA	North America	Reyes et al 2023 Lancet Microb	PAER.0424.00780	0	0	0	0	0	0	0	0	0	0	0	0	0	0	0	0	0	0	0	0	0	0	0	0	0	0	0	0	0	0	0	0	0	0	0	0	0	0	0	0
ARLG-10278	ST3158	USA	North America	Reyes et al 2023 Lancet Microb	PAER.0424.00035	0	0	0	0	0	0	0	0	T91A	0	0	0	0	0	0	0	0	0	0	0	0	0	0	0	0	0	0	0	0	0	0	0	0	0	0	0	0	0	0	0
ARLG-10279	ST235	USA	North America	Reyes et al 2023 Lancet Microb	PAER.0424.01100	0	0	0	0	0	0	0	0	0	0	0	0	0	0	0	0	0	0	0	0	0	0	0	0	0	0	0	0	0	0	0	0	0	0	0	0	0	0	0	0
ARLG-10280	ST856	USA	North America	Reyes et al 2023 Lancet Microb	PAER.0424.00165	0	0	0	0	0	0	0	0	0	0	0	0	0	0	0	0	0	0	0	0	0	0	0	0	0	0	0	0	0	0	0	0	0	0	0	0	0	0	0	0
ARLG-10282	ST845	USA	North America	Reyes et al 2023 Lancet Microb	PAER.0424.00805	0	0	0	0	0	0	0	0	0	0	0	0	0	0	0	0	0	0	0	0	0	0	0	0	0	0	0	0	0	0	0	0	0	0	0	0	0	0	0	0
ARLG-10283	NOT_ASSIGNED	USA	North America	Reyes et al 2023 Lancet Microb	PAER.0424.00343	0	0	0	0	0	0	0	0	0	0	0	0	0	0	0	0	0	0	0	0	0	0	0	0	0	0	0	0	0	0	0	0	0	0	0	0	0	0	0	0
ARLG-10284	ST3476	USA	North America	Reyes et al 2023 Lancet Microb	PAER.0424.00001	0	0	0	0	0	0	0	0	0	0	0	0	0	0	0	0	0	0	0	0	0	0	0	0	0	0	V471G	0	0	0	0	0	0	0	0	0	0	0	0	0
ARLG-10286	NOT_ASSIGNED	USA	North America	Reyes et al 2023 Lancet Microb	PAER.0424.00019	0	0	0	0	0	0	0	0	0	0	0	0	0	0	0	0	0	0	0	0	0	0	0	0	0	0	0	0	0	0	0	0	0	0	0	0	0	0	0	0
ARLG-10287	ST27	USA	North America	Reyes et al 2023 Lancet Microb	PAER.0424.00319	0	0	0	0	0	0	0	0	0	0	0	0	0	0	0	0	0	0	0	0	0	0	0	0	0	0	0	0	0	0	0	0	0	0	0	0	0	0	0	0
ARLG-10288	ST235	USA	North America	Reyes et al 2023 Lancet Microb	PAER.0424.00701	0	0	0	0	0	0	0	0	0	0	0	0	0	0	0	0	0	0	0	0	0	0	0	0	0	0	0	0	0	0	0	0	0	0	0	0	0	0	G531D	0
ARLG-10291	ST261	USA	North America	Reyes et al 2023 Lancet Microb	PAER.0424.00256	0	0	0	0	0	0	0	0	0	0	0	0	0	0	0	0	0	0	0	0	0	0	0	0	0	0	0	0	0	0	0	0	0	0	0	0	0	0	0	0
ARLG-10292	ST875	USA	North America	Reyes et al 2023 Lancet Microb	PAER.0424.00677	0	0	0	0	0	0	0	0	0	0	0	0	0	0	0	0	0	0	0	0	0	0	0	0	0	0	V471G	0	0	0	0	0	0	0	0	0	0	0	0	0
ARLG-10293	ST446	USA	North America	Reyes et al 2023 Lancet Microb	PAER.0424.00617	0	0	0	0	0	0	0	0	0	0	0	0	0	0	0	0	0	0	0	0	0	0	0	0	0	0	0	0	0	0	0	0	0	0	0	0	0	0	0	0
ARLG-10294	ST111	USA	North America	Reyes et al 2023 Lancet Microb	PAER.0424.00544	0	0	0	0	0	0	0	0	0	0	0	0	0	0	0	0	0	0	0	0	0	0	0	0	0	0	0	0	0	0	0	0	0	0	0	0	0	0	0	0
ARLG-10295	ST390	USA	North America	Reyes et al 2023 Lancet Microb	PAER.0424.00447	0	0	0	0	0	0	0	0	0	0	0	0	0	0	0	0	0	0	0	0	0	0	0	0	0	0	0	0	0	0	0	0	0	0	0	0	0	0	0	0
ARLG-10298	ST261	USA	North America	Reyes et al 2023 Lancet Microb	PAER.0424.00155	0	0	0	0	0	0	0	0	0	0	0	0	0	0	0	0	0	0	0	0	0	0	0	0	0	0	0	0	0	0	0	0	0	0	0	0	0	0	0	0
ARLG-10299	ST4672	USA	North America	Reyes et al 2023 Lancet Microb	PAER.0424.01156	0	0	0	0	0	0	0	0	0	0	0	0	0	0	0	0	0	0	0	0	0	0	0	0	0	0	0	0	0	0	0	0	0	0	0	0	0	0	0	0
ARLG-10300	ST111	USA	North America	Reyes et al 2023 Lancet Microb	PAER.0424.00896	0	0	0	0	0	0	0	0	0	0	0	0	0	0	0	G216S	0	0	0	0	0	0	0	0	0	0	0	0	0	0	0	0	0	0	0	0	0	0	0	0
ARLG-10301	ST309	USA	North America	Reyes et al 2023 Lancet Microb	PAER.0424.00718	0	0	0	0	0	0	0	0	0	0	N117S	0	0	0	0	0	0	0	0	0	0	0	0	0	0	0	0	0	0	0	0	0	0	0	0	0	0	0	0	0
ARLG-10302	ST845	USA	North America	Reyes et al 2023 Lancet Microb	PAER.0424.00087	0	0	0	0	0	0	0	0	0	0	0	0	0	0	0	0	0	0	0	0	0	0	0	0	0	0	0	0	0	0	R504C	0	0	0	0	0	0	0	0	0
ARLG-10304	ST260	USA	North America	Reyes et al 2023 Lancet Microb	PAER.0424.00040	0	0	0	0	0	0	0	0	0	0	0	0	0	0	0	0	0	0	0	0	0	0	0	0	0	0	0	0	0	0	0	0	0	0	0	0	0	0	0	0
ARLG-10305	ST235	USA	North America	Reyes et al 2023 Lancet Microb	PAER.0424.00382	0	0	0	0	0	0	0	0	0	0	0	0	0	0	0	0	0	0	0	0	0	0	0	0	0	0	0	0	0	0	0	0	0	0	0	0	0	0	0	0
ARLG-10306	ST253	USA	North America	Reyes et al 2023 Lancet Microb	PAER.0424.01067	0	0	0	0	0	0	0	0	0	0	0	0	0	0	0	0	0	0	0	0	0	0	0	0	0	0	0	0	0	0	0	0	0	0	0	0	0	0	0	0
ARLG-10307	ST313	USA	North America	Reyes et al 2023 Lancet Microb	PAER.0424.00156	0	0	0	0	0	0	0	0	0	0	0	0	0	0	0	0	0	0	0	0	0	0	0	0	0	0	0	0	0	0	0	0	0	0	0	0	0	0	0	0
ARLG-10308	ST299	USA	North America	Reyes et al 2023 Lancet Microb	PAER.0424.00008	0	0	0	0	0	0	0	0	0	0	0	0	0	0	0	0	0	0	0	0	0	0	0	0	0	0	0	0	0	0	0	0	0	0	0	0	0	0	0	0
ARLG-10310	ST298	USA	North America	Reyes et al 2023 Lancet Microb	PAER.0424.00375	0	0	0	0	0	0	0	0	0	0	0	0	0	0	0	0	0	0	0	0	0	0	0	0	0	0	0	0	0	0	0	0	0	0	0	0	0	0	0	0
ARLG-10311	ST179	USA	North America	Reyes et al 2023 Lancet Microb	PAER.0424.00567	0	0	0	0	0	0	0	0	0	0	0	0	0	0	0	0	0	0	0	0	0	0	0	0	0	0	0	0	0	0	R504C	0	0	0	0	0	0	0	0	0
ARLG-10313	ST3715	USA	North America	Reyes et al 2023 Lancet Microb	PAER.0424.00029	0	0	0	0	0	0	0	0	0	0	0	0	0	0	0	0	0	0	0	0	0	0	0	0	0	0	0	0	0	0	0	0	0	0	0	0	0	0	0	0
ARLG-10314	ST2572	USA	North America	Reyes et al 2023 Lancet Microb	PAER.0424.00527	0	0	0	0	0	0	0	0	0	0	0	0	0	0	0	0	0	0	0	0	0	0	0	0	0	0	0	0	0	0	0	0	0	0	0	0	0	0	0	0
ARLG-10315	ST348	USA	North America	Reyes et al 2023 Lancet Microb	PAER.0424.00812	0	0	0	0	0	0	0	0	0	0	0	0	0	0	0	0	0	0	0	0	0	0	0	0	0	0	0	0	0	0	0	0	0	0	0	0	0	0	0	0
ARLG-10316	ST111	USA	North America	Reyes et al 2023 Lancet Microb	PAER.0424.00722	0	0	0	0	0	0	0	0	0	0	0	0	0	0	0	0	0	0	0	0	0	0	0	0	0	0	0	0	0	0	0	0	0	0	0	0	0	0	0	0
ARLG-10318	ST4707	USA	North America	Reyes et al 2023 Lancet Microb	PAER.0424.00376	0	0	0	0	0	0	0	0	0	0	0	0	0	0	0	0	0	0	0	0	0	0	0	0	0	0	0	0	0	0	0	0	0	0	0	0	0	0	0	0
ARLG-10319	ST2211	USA	North America	Reyes et al 2023 Lancet Microb	PAER.0424.00519	0	0	Y5H	0	0	0	0	0	T91A	0	0	A139S	0	0	0	0	0	L239V	0	0	0	0	0	0	0	0	0	0	0	0	0	0	0	0	0	0	0	0	0	0
ARLG-10320	ST253	USA	North America	Reyes et al 2023 Lancet Microb	PAER.0424.00302	0	0	0	0	0	0	0	0	0	0	0	0	0	0	0	0	0	0	0	0	0	0	0	0	0	0	0	0	0	0	0	0	0	0	0	0	0	0	0	0
ARLG-10321	ST253	USA	North America	Reyes et al 2023 Lancet Microb	PAER.0424.00354	0	0	0	0	0	0	0	0	0	0	0	0	0	0	0	0	0	0	0	0	0	0	0	0	0	0	0	0	0	0	0	0	0	0	0	0	0	0	0	0
ARLG-10323	ST1035	USA	North America	Reyes et al 2023 Lancet Microb	PAER.0424.00097	L3V	0	0	0	0	0	0	0	0	0	0	0	0	0	0	0	0	0	0	0	0	0	0	0	0	0	0	0	0	0	0	0	0	0	0	0	0	0	0	0
ARLG-10324	ST253	USA	North America	Reyes et al 2023 Lancet Microb	PAER.0424.00244	0	0	0	0	0	0	0	0	T91A	0	0	0	0	0	0	0	0	0	0	0	0	0	0	0	0	0	0	0	0	0	0	0	0	0	0	0	0	0	0	0
ARLG-10326	ST671	USA	North America	Reyes et al 2023 Lancet Microb	PAER.0424.00852	0	0	0	0	0	0	0	0	0	0	0	0	0	0	0	0	0	0	0	0	0	0	0	0	0	0	0	0	0	0	0	0	0	0	0	0	0	0	0	0
ARLG-10328	ST253	USA	North America	Reyes et al 2023 Lancet Microb	PAER.0424.00381	0	0	0	0	0	0	0	0	0	0	0	0	0	0	0	0	0	0	0	0	0	0	0	0	0	0	0	0	0	0	0	0	0	0	0	0	0	0	0	0
ARLG-10329	ST151	USA	North America	Reyes et al 2023 Lancet Microb	PAER.0424.00026	0	0	0	0	0	0	0	0	T91A	0	0	0	0	0	0	0	0	0	0	0	0	0	0	0	0	0	0	0	0	0	0	0	0	0	0	0	0	0	0	0
ARLG-10330	ST3476	USA	North America	Reyes et al 2023 Lancet Microb	PAER.0424.00336	0	0	0	0	0	0	0	0	0	0	0	0	0	0	0	0	0	0	0	0	0	0	0	0	0	V465A	0	0	0	0	0	0	0	0	0	0	0	0	0	0
ARLG-10331	ST111	USA	North America	Reyes et al 2023 Lancet Microb	PAER.0424.00620	0	0	0	0	0	0	0	0	0	0	0	0	0	0	0	0	0	0	0	0	0	0	0	0	0	0	0	0	0	0	0	0	0	0	0	0	0	0	0	0
ARLG-10332	ST991	USA	North America	Reyes et al 2023 Lancet Microb	PAER.0424.00115	0	0	0	0	0	0	0	0	0	0	0	0	0	0	0	0	0	0	0	0	0	0	0	0	0	0	0	0	0	0	0	0	0	0	0	0	0	0	0	0
ARLG-10334	ST245	USA	North America	Reyes et al 2023 Lancet Microb	PAER.0424.00399	0	0	0	0	0	0	0	0	0	0	0	0	0	0	0	0	0	0	0	0	0	0	0	0	0	0	0	0	0	0	0	0	0	0	0	0	0	0	0	0
ARLG-10335	NOT_ASSIGNED	USA	North America	Reyes et al 2023 Lancet Microb	PAER.0424.00347	0	0	0	0	0	0	0	0	0	0	0	0	0	0	0	0	0	0	0	0	0	0	0	0	0	0	0	0	0	0	0	0	0	0	0	0	0	0	0	0
ARLG-10336	ST252	USA	North America	Reyes et al 2023 Lancet Microb	PAER.0424.00628	0	0	0	0	0	0	0	0	0	0	0	0	0	0	0	0	0	0	0	0	0	0	0	0	0	0	0	0	0	0	0	0	0	0	0	0	0	0	0	0
ARLG-10337	NOT_ASSIGNED	USA	North America	Reyes et al 2023 Lancet Microb	PAER.0424.00213	0	0	0	0	0	0	0	0	0	0	0	0	0	0	0	0	0	0	0	0	0	0	0	0	0	0	0	0	0	0	0	0	0	0	0	0	0	0	0	0
ARLG-10338	ST274	USA	North America	Reyes et al 2023 Lancet Microb	PAER.0424.00334	0	0	0	0	0	0	0	0	0	0	0	0	0	0	0	0	0	0	0	0	0	0	0	0	0	0	0	0	0	0	0	0	0	0	0	0	0	0	0	0
ARLG-10340	ST282	USA	North America	Reyes et al 2023 Lancet Microb	PAER.0424.00010	0	0	0	0	0	0	0	0	T91A	0	0	0	0	0	0	0	0	0	0	0	0	0	0	0	0	0	0	0	0	0	0	0	0	0	0	0	0	0	0	0
ARLG-10341	ST27	USA	North America	Reyes et al 2023 Lancet Microb	PAER.0424.00291	0	0	0	0	0	0	0	0	0	0	0	0	0	0	0	0	0	0	0	0	0	0	0	0	0	0	0	0	0	0	0	0	0	0	0	0	0	0	0	0
ARLG-10342	ST235	USA	North America	Reyes et al 2023 Lancet Microb	PAER.0424.00748	0	0	0	0	0	0	0	0	0	0	0	0	0	0	0	0	0	0	0	0	0	0	0	0	0	0	0	0	0	0	0	0	0	0	0	0	0	0	0	0
ARLG-10343	ST500	USA	North America	Reyes et al 2023 Lancet Microb	PAER.0424.01033	0	0	0	0	0	0	0	0	0	0	0	0	0	0	0	0	0	0	0	0	0	0	0	0	0	0	0	0	0	0	0	0	0	0	0	0	0	0	0	0
ARLG-10344	ST3579	USA	North America	Reyes et al 2023 Lancet Microb	PAER.0424.00422	0	0	0	0	0	0	0	0	0	0	0	0	0	0	0	0	0	0	0	0	0	0	0	0	0	0	0	0	0	0	0	0	0	0	0	0	0	0	0	0
ARLG-10345	ST907	USA	North America	Reyes et al 2023 Lancet Microb	PAER.0424.00384	0	0	0	0	0	0	0	0	0	0	0	0	0	0	0	0	0	0	0	0	0	0	0	0	0	0	0	0	0	0	0	0	0	0	0	0	0	0	0	0
ARLG-10349	ST4777	USA	North America	Reyes et al 2023 Lancet Microb	PAER.0424.00269	0	0	0	0	0	0	0	0	0	0	0	0	0	0	0	0	0	0	0	0	0	0	0	0	0	0	0	0	0	0	0	0	0	0	0	0	0	0	0	0
ARLG-10350	ST253	USA	North America	Reyes et al 2023 Lancet Microb	PAER.0424.00261	0	0	0	0	0	0	0	0	0	0	0	0	0	0	0	0	0	0	0	0	0	0	0	0	0	0	0	0	0	0	0	0	0	0	0	0	F533L	0	0	0
ARLG-10351	ST4777	USA	North America	Reyes et al 2023 Lancet Microb	PAER.0424.00250	0	0	0	0	0	0	0	0	0	0	0	0	0	0	0	0	0	0	0	0	0	0	0	0	0	0	0	0	0	0	0	0	0	0	0	0	0	0	0	0
ARLG-10352	ST612	USA	North America	Reyes et al 2023 Lancet Microb	PAER.0424.00231	0	0	0	0	0	0	0	0	0	0	0	0	0	0	0	0	0	0	0	0	0	0	0	0	0	0	0	0	0	0	0	0	0	0	0	0	0	0	0	0
ARLG-10354	ST845	USA	North America	Reyes et al 2023 Lancet Microb	PAER.0424.00285	0	0	0	0	0	0	0	0	0	0	0	0	0	0	0	0	0	0	0	0	0	0	0	0	0	0	0	0	0	0	0	0	0	0	0	0	0	0	0	0
ARLG-10355	ST253	USA	North America	Reyes et al 2023 Lancet Microb	PAER.0424.00696	0	0	0	0	0	0	0	0	0	0	0	0	0	0	0	0	0	0	0	0	0	0	0	0	0	0	0	0	0	0	0	0	0	0	0	0	0	0	0	0
ARLG-10356	ST1244	USA	North America	Reyes et al 2023 Lancet Microb	PAER.0424.00790	0	0	0	0	0	0	0	0	0	0	0	0	0	0	0	0	0	0	0	0	0	0	0	0	0	0	0	0	0	0	0	0	0	0	0	0	0	0	0	0
ARLG-10357	ST381	USA	North America	Reyes et al 2023 Lancet Microb	PAER.0424.00283	0	0	0	0	0	0	0	0	0	0	0	0	0	0	0	0	0	0	0	0	0	0	0	0	0	0	0	0	0	0	0	0	0	0	0	0	0	0	0	0
ARLG-10358	ST179	USA	North America	Reyes et al 2023 Lancet Microb	PAER.0424.00568	0	0	0	0	0	0	0	0	0	0	0	0	0	0	0	0	0	0	0	0	0	0	0	0	0	0	0	0	0	0	0	L506P	0	0	0	0	0	0	0	0
ARLG-10359	ST381	USA	North America	Reyes et al 2023 Lancet Microb	PAER.0424.00877	0	0	0	0	0	0	0	0	0	0	0	0	0	0	0	0	0	0	0	0	0	0	S355I	0	0	0	0	0	0	0	0	0	0	0	0	0	0	0	0	0
ARLG-10362	ST296	USA	North America	Reyes et al 2023 Lancet Microb	PAER.0424.00603	0	0	0	0	0	0	0	0	0	0	0	0	0	0	0	0	0	0	0	0	0	0	0	0	0	0	0	0	0	0	0	0	0	0	0	0	0	0	0	0
ARLG-10366	NOT_ASSIGNED	USA	North America	Reyes et al 2023 Lancet Microb	PAER.0424.00570	0	0	0	0	0	0	0	0	0	0	0	0	0	0	0	0	0	0	0	0	0	0	0	0	0	0	0	0	0	0	0	0	0	0	0	0	0	0	0	0
ARLG-10367	ST235	USA	North America	Reyes et al 2023 Lancet Microb	PAER.0424.00481	0	0	0	0	0	0	0	0	0	0	0	0	0	0	0	0	0	0	0	0	0	0	0	0	0	0	0	0	0	0	0	0	0	0	0	0	0	0	0	0
ARLG-10368	ST111	USA	North America	Reyes et al 2023 Lancet Microb	PAER.0424.00766	0	0	0	0	0	0	0	0	0	0	0	0	0	0	0	0	0	0	0	0	0	0	0	0	0	0	0	0	0	0	0	0	0	0	0	0	0	0	0	0
ARLG-10369	ST4524	USA	North America	Reyes et al 2023 Lancet Microb	PAER.0424.00403	0	0	0	0	0	0	0	0	0	0	0	0	0	0	0	0	0	0	0	0	0	0	0	0	0	0	0	0	0	0	0	0	0	0	0	0	0	0	0	0
ARLG-10371	ST179	USA	North America	Reyes et al 2023 Lancet Microb	PAER.0424.00204	0	0	0	0	0	0	0	0	0	0	0	0	0	0	0	0	0	0	0	0	0	0	0	0	0	0	0	0	0	0	0	0	0	0	0	0	0	0	0	0
ARLG-10372	ST235	USA	North America	Reyes et al 2023 Lancet Microb	PAER.0424.00848	0	0	0	0	0	0	0	0	0	0	0	0	0	0	0	0	0	0	0	0	0	0	0	0	0	0	0	0	0	0	0	0	0	0	0	0	0	0	0	0
ARLG-10374	ST274	USA	North America	Reyes et al 2023 Lancet Microb	PAER.0424.00110	0	0	0	0	0	0	0	0	0	0	0	0	0	0	0	0	0	0	0	0	0	0	0	0	0	0	0	0	0	0	0	0	0	0	0	0	0	0	0	0
ARLG-10375	ST3739	USA	North America	Reyes et al 2023 Lancet Microb	PAER.0424.00127	0	0	0	0	0	0	0	0	0	0	0	0	0	0	0	0	0	0	0	0	0	0	0	0	0	0	0	0	0	0	0	0	0	0	0	0	0	0	0	0
ARLG-10376	ST309	USA	North America	Reyes et al 2023 Lancet Microb	PAER.0424.00657	0	0	0	0	0	0	0	0	0	0	N117S	0	0	0	0	0	0	0	0	0	0	0	0	0	0	0	0	0	0	0	0	0	0	0	0	0	0	0	0	0
ARLG-10377	NOT_ASSIGNED	USA	North America	Reyes et al 2023 Lancet Microb	PAER.0424.00478	0	0	0	0	0	0	0	0	0	0	0	0	0	0	0	0	0	0	0	0	0	0	0	0	0	0	0	0	0	0	0	0	0	0	0	0	0	0	0	0
ARLG-10378	NOT_ASSIGNED	USA	North America	Reyes et al 2023 Lancet Microb	PAER.0424.00158	0	0	0	0	0	0	0	0	0	0	0	0	0	0	0	0	0	0	0	0	0	0	0	0	0	0	0	0	0	0	0	0	0	0	0	0	0	0	0	0
ARLG-10382	ST4466	USA	North America	Reyes et al 2023 Lancet Microb	PAER.0424.00443	0	0	0	0	0	0	0	0	0	0	N117S	0	0	0	0	0	0	0	0	0	0	0	0	0	0	0	0	0	0	0	R504C	0	0	0	0	0	0	0	0	0
ARLG-10383	ST1003	USA	North America	Reyes et al 2023 Lancet Microb	PAER.0424.00193	0	0	0	0	0	0	0	0	0	0	0	0	0	0	0	0	0	0	0	0	0	0	0	0	0	0	0	0	0	0	0	0	0	0	0	0	0	0	0	0
ARLG-10386	ST3746	USA	North America	Reyes et al 2023 Lancet Microb	PAER.0424.01034	0	0	0	0	0	0	0	0	0	0	0	0	0	0	0	0	0	0	0	0	0	0	0	0	0	0	0	0	0	0	0	0	0	0	0	0	0	0	0	0
ARLG-10387	ST207	USA	North America	Reyes et al 2023 Lancet Microb	PAER.0424.00650	0	0	0	0	0	0	0	0	0	0	0	0	0	0	0	0	0	0	0	0	0	0	0	0	0	0	0	0	0	0	0	0	0	0	0	0	0	0	0	0
ARLG-10388	ST235	USA	North America	Reyes et al 2023 Lancet Microb	PAER.0424.00820	0	0	0	0	0	0	0	0	0	0	0	0	0	0	0	0	0	0	0	0	0	0	0	0	0	0	0	0	0	0	0	0	0	0	0	0	0	0	0	0
ARLG-10389	ST235	USA	North America	Reyes et al 2023 Lancet Microb	PAER.0424.00942	0	0	0	0	0	0	0	0	0	0	0	0	0	0	0	0	0	0	0	0	0	0	0	0	0	0	0	0	0	0	0	0	0	0	0	0	0	0	0	0
ARLG-10390	NOT_ASSIGNED	USA	North America	Reyes et al 2023 Lancet Microb	PAER.0424.00541	0	0	0	0	0	0	0	0	0	0	0	0	0	0	0	0	0	0	0	0	0	0	0	0	0	0	0	0	0	0	0	0	0	0	0	0	0	0	0	0
ARLG-10392	ST235	USA	North America	Reyes et al 2023 Lancet Microb	PAER.0424.01009	0	0	0	0	0	0	0	0	0	0	0	0	0	0	0	0	0	0	0	0	0	0	0	0	0	0	0	0	0	0	0	0	0	0	0	0	0	0	0	0
ARLG-10394	ST235	USA	North America	Reyes et al 2023 Lancet Microb	PAER.0424.00522	0	0	0	0	0	0	0	0	0	0	0	0	0	0	0	0	0	0	0	0	0	0	0	0	0	0	0	0	0	0	0	0	0	0	0	0	0	0	0	0
ARLG-10396	ST244	USA	North America	Reyes et al 2023 Lancet Microb	PAER.0424.00571	0	0	0	0	0	0	0	0	0	0	0	0	0	0	0	0	0	0	0	0	0	0	0	0	0	0	0	0	0	0	0	0	0	0	0	0	0	0	0	0
ARLG-10397	ST235	USA	North America	Reyes et al 2023 Lancet Microb	PAER.0424.00690	0	0	0	0	0	0	0	0	0	0	0	0	0	0	0	0	0	0	0	0	0	0	0	0	0	0	0	0	0	0	0	0	0	0	0	0	0	0	0	0
ARLG-10398	ST298	USA	North America	Reyes et al 2023 Lancet Microb	PAER.0424.00794	0	0	0	0	0	0	0	0	0	0	0	0	0	0	0	0	0	0	0	0	0	0	0	0	0	0	0	0	0	0	0	0	0	0	0	0	0	0	0	0
ARLG-10400	ST235	USA	North America	Reyes et al 2023 Lancet Microb	PAER.0424.00887	0	0	0	0	0	0	0	0	0	0	0	0	0	0	0	0	0	0	0	0	0	0	0	0	0	0	0	0	0	0	0	0	0	0	0	0	0	0	0	0
ARLG-10401	ST235	USA	North America	Reyes et al 2023 Lancet Microb	PAER.0424.00895	0	0	0	0	0	0	0	0	0	0	0	0	0	0	0	0	0	0	0	0	0	0	0	0	0	0	0	0	0	0	0	0	0	0	0	0	0	0	0	0
ARLG-10406	ST274	USA	North America	Reyes et al 2023 Lancet Microb	PAER.0424.00189	0	0	0	0	0	0	0	0	0	0	0	0	0	0	0	0	0	0	0	0	0	0	0	0	0	0	0	0	0	0	0	0	0	0	0	0	0	0	0	0
ARLG-10407	NOT_ASSIGNED	USA	North America	Reyes et al 2023 Lancet Microb	PAER.0424.00389	0	0	0	0	0	0	0	0	0	0	0	0	0	0	0	0	0	0	0	0	0	0	0	0	0	0	0	0	0	0	0	0	0	0	0	0	0	0	0	0
ARLG-10408	ST2013	USA	North America	Reyes et al 2023 Lancet Microb	PAER.0424.00054	0	0	0	0	0	0	0	0	0	0	0	0	0	0	0	0	0	0	0	0	0	0	0	0	0	0	0	0	0	0	0	0	0	0	0	0	0	0	0	0
ARLG-10409	NOT_ASSIGNED	USA	North America	Reyes et al 2023 Lancet Microb	PAER.0424.00142	0	0	0	0	0	0	0	0	0	0	0	0	0	0	0	0	0	0	0	0	0	0	0	0	0	0	0	0	0	0	0	0	0	0	0	0	0	0	0	0
ARLG-10414	NOT_ASSIGNED	USA	North America	Reyes et al 2023 Lancet Microb	PAER.0424.00260	0	0	0	0	0	0	0	0	0	0	0	0	0	0	0	0	0	0	0	0	0	0	0	0	0	0	0	0	0	0	0	0	0	0	0	0	0	0	0	0
ARLG-10417	ST235	USA	North America	Reyes et al 2023 Lancet Microb	PAER.0424.00518	0	0	0	0	0	0	0	0	0	0	0	0	0	0	0	0	0	0	0	0	0	0	0	0	0	0	0	0	0	0	0	0	0	0	0	0	0	0	0	0
ARLG-10419	ST3731	USA	North America	Reyes et al 2023 Lancet Microb	PAER.0424.00253	0	0	0	0	0	0	0	0	0	0	0	0	0	0	0	0	0	0	0	0	0	0	0	0	0	0	0	0	0	0	R504C	0	0	0	0	0	0	0	0	0
ARLG-10421	ST1600	USA	North America	Reyes et al 2023 Lancet Microb	PAER.0424.00185	0	0	0	0	0	0	0	0	0	0	0	0	0	0	0	0	0	0	0	0	0	0	0	N393S	0	0	0	0	0	0	0	0	0	0	0	0	0	0	0	0
ARLG-10422	ST235	USA	North America	Reyes et al 2023 Lancet Microb	PAER.0424.00282	0	0	0	0	0	0	0	0	0	0	0	0	0	0	0	0	0	0	0	0	0	0	0	0	0	0	0	0	0	0	0	0	0	0	0	0	0	0	0	0
ARLG-10424	ST235	USA	North America	Reyes et al 2023 Lancet Microb	PAER.0424.00809	0	0	0	0	0	0	0	0	0	0	0	0	0	0	0	0	0	0	0	0	0	0	0	0	0	0	0	0	0	0	0	0	0	0	0	0	0	0	0	0
ARLG-10427	ST360	USA	North America	Reyes et al 2023 Lancet Microb	PAER.0424.00160	0	0	0	0	0	0	0	0	0	0	0	0	0	0	0	0	0	0	0	0	0	0	0	0	0	0	0	0	0	0	0	0	0	0	0	0	0	0	0	0
ARLG-10429	NOT_ASSIGNED	USA	North America	Reyes et al 2023 Lancet Microb	PAER.0424.00268	0	0	0	0	0	0	0	0	0	0	0	0	0	0	0	0	0	0	0	0	0	0	0	0	0	0	0	0	0	0	0	0	0	0	0	0	0	0	0	0
ARLG-10430	ST671	USA	North America	Reyes et al 2023 Lancet Microb	PAER.0424.00436	0	0	0	0	0	0	0	0	0	0	0	0	0	0	0	0	0	0	0	0	0	0	0	0	0	0	0	0	0	0	0	0	0	0	0	0	0	0	0	0
ARLG-10432	ST111	USA	North America	Reyes et al 2023 Lancet Microb	PAER.0424.00871	0	0	0	0	0	0	0	0	0	0	0	0	0	0	0	0	0	0	0	0	0	0	0	0	0	0	0	0	0	0	0	0	0	0	0	0	0	0	0	0
ARLG-10434	ST254	USA	North America	Reyes et al 2023 Lancet Microb	PAER.0424.00059	0	0	0	0	0	0	0	0	0	0	0	0	0	0	0	0	0	0	0	0	0	0	0	0	0	0	0	0	0	0	0	0	0	0	0	0	0	0	0	0
ARLG-10436	ST2629	USA	North America	Reyes et al 2023 Lancet Microb	PAER.0424.00340	0	0	0	0	0	0	0	0	0	0	0	0	0	0	0	0	0	0	0	0	0	0	0	0	0	0	0	0	0	0	0	0	0	0	0	0	0	0	0	0
ARLG-10439	ST3736	USA	North America	Reyes et al 2023 Lancet Microb	PAER.0424.00094	0	0	0	0	0	0	0	0	0	0	0	0	0	0	0	0	0	0	0	0	0	0	0	0	0	0	0	0	0	0	0	0	0	0	0	0	0	0	0	0
ARLG-10441	ST3731	USA	North America	Reyes et al 2023 Lancet Microb	PAER.0424.00622	0	0	0	0	0	0	0	0	0	0	0	0	0	0	0	0	0	0	0	0	0	0	0	0	0	0	0	0	0	0	0	0	0	0	0	0	0	0	0	0
ARLG-10442	ST235	USA	North America	Reyes et al 2023 Lancet Microb	PAER.0424.00934	0	0	0	0	0	0	0	0	0	0	0	0	0	0	0	0	0	0	0	0	0	0	0	0	0	0	0	0	0	0	0	0	0	0	0	0	0	0	0	0
ARLG-10443	ST235	USA	North America	Reyes et al 2023 Lancet Microb	PAER.0424.00640	0	0	0	0	0	0	0	0	0	0	0	0	0	0	0	0	0	0	0	0	0	0	0	0	0	0	0	0	0	0	0	0	0	0	0	0	0	0	0	0
ARLG-10445	ST282	USA	North America	Reyes et al 2023 Lancet Microb	PAER.0424.01174	0	0	0	0	0	0	0	0	T91A	0	0	0	0	0	0	0	0	0	0	0	0	0	0	0	0	0	0	0	0	0	0	0	0	0	0	0	0	0	0	0
ARLG-10446	ST235	USA	North America	Reyes et al 2023 Lancet Microb	PAER.0424.00736	0	0	0	0	0	0	0	0	0	0	0	0	0	0	0	0	0	0	0	0	0	0	0	0	0	0	0	0	0	0	0	0	0	0	0	0	0	0	0	0
ARLG-10447	ST298	USA	North America	Reyes et al 2023 Lancet Microb	PAER.0424.00874	0	0	0	0	0	0	0	0	0	0	0	0	0	0	0	0	0	0	0	0	0	0	0	0	0	0	0	0	0	0	0	0	0	0	0	0	0	0	0	0
ARLG-10448	ST235	USA	North America	Reyes et al 2023 Lancet Microb	PAER.0424.00378	0	0	0	0	0	0	0	0	0	0	0	0	0	0	0	0	0	0	0	0	0	0	0	0	0	0	0	0	0	0	0	0	0	0	0	0	0	0	0	0
ARLG-10449	ST4265	USA	North America	Reyes et al 2023 Lancet Microb	PAER.0424.00883	0	0	0	0	0	0	0	0	0	0	0	0	0	0	0	0	0	0	0	0	0	0	0	0	0	0	0	0	0	0	0	0	0	0	0	0	0	0	0	0
ARLG-10451	NOT_ASSIGNED	USA	North America	Reyes et al 2023 Lancet Microb	PAER.0424.00490	0	0	0	0	0	0	0	0	0	0	0	0	0	0	0	0	0	0	0	0	0	0	0	0	0	0	0	0	0	0	0	0	0	0	0	0	0	0	0	0
ARLG-10455	ST179	USA	North America	Reyes et al 2023 Lancet Microb	PAER.0424.00879	0	0	0	0	0	0	0	0	0	0	0	0	0	0	0	0	0	0	0	0	0	0	0	0	0	0	0	0	0	0	0	0	0	0	0	0	0	0	0	0
ARLG-10458	ST395	USA	North America	Reyes et al 2023 Lancet Microb	PAER.0424.00015	0	0	0	0	0	0	0	0	0	0	0	0	0	0	0	0	0	0	0	0	0	0	0	0	0	0	0	0	0	0	0	0	0	0	0	0	0	0	0	0
ARLG-10460	ST111	USA	North America	Reyes et al 2023 Lancet Microb	PAER.0424.00939	0	0	0	0	0	0	0	0	0	0	0	0	0	0	0	0	0	0	0	0	0	0	0	0	0	0	0	0	0	0	R504C	0	0	0	0	0	0	0	0	0
ARLG-10461	ST235	USA	North America	Reyes et al 2023 Lancet Microb	PAER.0424.01044	0	0	0	0	0	0	0	0	0	0	0	0	0	0	0	0	0	0	0	0	0	0	0	0	0	0	0	0	0	0	0	0	0	0	0	0	0	0	0	0
ARLG-10462	NOT_ASSIGNED	USA	North America	Reyes et al 2023 Lancet Microb	PAER.0424.00037	0	0	0	0	0	0	0	0	0	0	0	0	0	0	0	0	0	0	0	0	0	0	0	0	0	0	0	0	0	0	0	0	0	0	0	0	0	0	0	0
ARLG-10463	ST446	USA	North America	Reyes et al 2023 Lancet Microb	PAER.0424.00686	0	0	0	0	0	0	0	0	0	0	0	0	0	0	0	0	0	0	0	0	0	0	0	0	0	0	0	0	0	0	0	0	0	0	0	0	0	0	0	0
ARLG-10464	ST1239	USA	North America	Reyes et al 2023 Lancet Microb	PAER.0424.00299	0	0	0	0	0	0	0	0	0	0	0	0	0	0	0	0	0	0	0	0	0	0	0	0	0	0	0	0	0	0	0	0	0	0	0	0	0	0	0	0
ARLG-10465	ST252	USA	North America	Reyes et al 2023 Lancet Microb	PAER.0424.00374	0	0	0	0	0	0	0	0	0	0	0	0	0	0	0	0	0	0	0	0	0	0	0	0	0	0	0	0	0	0	0	0	0	0	0	0	0	0	0	0
ARLG-10466	ST282	USA	North America	Reyes et al 2023 Lancet Microb	PAER.0424.00737	0	0	0	0	0	0	0	0	T91A	0	0	0	0	0	0	0	0	0	0	0	0	0	0	0	0	0	0	0	0	0	0	0	0	0	0	0	0	0	0	0
ARLG-10467	ST274	USA	North America	Reyes et al 2023 Lancet Microb	PAER.0424.01054	0	0	0	0	0	0	0	0	0	0	0	0	0	0	0	0	0	0	0	0	0	0	0	0	0	0	0	0	0	0	0	0	0	0	0	0	0	0	0	0
ARLG-10468	ST1047	USA	North America	Reyes et al 2023 Lancet Microb	PAER.0424.01274	0	0	0	0	0	0	0	0	0	0	N117S	0	0	0	0	0	0	0	0	0	0	0	0	0	0	0	0	0	0	0	0	0	0	0	0	0	0	0	0	0
ARLG-10469	ST2028	USA	North America	Reyes et al 2023 Lancet Microb	PAER.0424.00286	0	0	Y5H	0	0	0	0	0	T91A	0	0	A139S	0	0	0	0	0	L239V	0	0	0	0	0	0	0	0	0	0	0	0	0	0	0	0	0	0	0	0	0	0
ARLG-10470	NOT_ASSIGNED	USA	North America	Reyes et al 2023 Lancet Microb	PAER.0424.00249	0	0	0	0	0	0	0	0	0	0	0	0	0	0	0	0	0	0	0	0	0	0	0	0	0	0	0	0	0	0	0	0	0	0	0	0	0	0	0	0
ARLG-10472	ST298	USA	North America	Reyes et al 2023 Lancet Microb	PAER.0424.00762	0	0	0	0	0	0	0	0	0	0	0	0	0	0	0	0	0	0	0	0	0	0	0	0	0	0	0	0	0	0	0	0	0	0	0	0	0	0	0	0
ARLG-10473	ST4829	USA	North America	Reyes et al 2023 Lancet Microb	PAER.0424.00850	0	0	0	0	0	0	0	0	0	0	0	0	0	0	0	0	0	0	0	0	0	0	0	0	0	0	0	0	0	0	0	0	0	0	0	0	0	0	0	0
ARLG-10474	NOT_ASSIGNED	USA	North America	Reyes et al 2023 Lancet Microb	PAER.0424.00566	0	0	0	0	0	0	0	0	0	0	0	0	0	0	0	0	0	0	0	0	0	0	0	0	0	0	0	0	0	0	0	0	0	0	0	0	0	0	0	0
ARLG-10475	ST3745	USA	North America	Reyes et al 2023 Lancet Microb	PAER.0424.00182	L3V	0	0	0	0	0	0	0	0	0	0	0	0	0	0	0	0	0	0	0	0	0	0	0	0	0	V471G	0	0	0	0	0	0	0	0	0	0	0	0	0
ARLG-10477	ST3734	USA	North America	Reyes et al 2023 Lancet Microb	PAER.0424.00173	0	0	0	0	0	0	0	0	0	0	0	0	0	0	0	0	0	0	0	0	0	0	0	0	0	0	0	0	0	0	0	0	0	0	0	0	0	0	0	0
ARLG-10478	ST274	USA	North America	Reyes et al 2023 Lancet Microb	PAER.0424.00565	0	0	0	0	0	0	0	0	0	0	0	0	0	0	0	0	0	0	0	0	0	0	0	0	0	0	0	0	0	0	0	0	0	0	0	0	0	0	0	0
ARLG-10480	ST111	USA	North America	Reyes et al 2023 Lancet Microb	PAER.0424.00583	0	0	0	0	0	0	0	0	0	0	0	0	0	0	0	0	0	0	0	0	0	0	0	0	0	0	0	0	0	0	0	0	0	0	0	0	0	0	0	0
ARLG-10482	ST3741	USA	North America	Reyes et al 2023 Lancet Microb	PAER.0424.00528	0	0	0	0	0	0	0	0	0	0	0	0	0	0	0	0	0	0	0	0	0	0	0	0	0	0	0	0	0	0	0	0	0	0	0	0	0	0	0	0
ARLG-10483	ST3746	USA	North America	Reyes et al 2023 Lancet Microb	PAER.0424.00840	0	0	0	0	0	0	0	0	0	0	0	0	0	0	0	0	0	0	0	0	0	0	0	0	0	0	0	0	0	0	0	0	0	0	0	0	0	0	0	0
ARLG-10484	ST1616	USA	North America	Reyes et al 2023 Lancet Microb	PAER.0424.00439	0	0	0	0	0	0	0	0	0	0	0	0	0	0	0	0	0	0	0	0	0	0	0	0	0	0	0	0	0	0	0	0	0	0	0	0	0	0	0	0
ARLG-10485	NOT_ASSIGNED	USA	North America	Reyes et al 2023 Lancet Microb	PAER.0424.00453	0	0	0	0	0	0	0	0	0	0	0	0	V161L	0	0	0	0	0	0	0	0	0	0	0	0	0	0	0	0	0	0	0	0	0	0	0	0	0	0	0
ARLG-10486	ST3742	USA	North America	Reyes et al 2023 Lancet Microb	PAER.0424.00337	0	0	0	0	0	0	0	0	0	0	N117S	0	0	0	0	0	0	0	0	0	0	0	0	0	0	0	0	0	0	0	0	0	0	0	0	0	0	0	0	0
ARLG-10488	ST235	USA	North America	Reyes et al 2023 Lancet Microb	PAER.0424.00918	0	0	0	0	0	0	0	0	0	0	0	0	0	0	0	0	0	0	0	0	0	0	0	0	0	0	0	0	0	0	0	0	0	0	0	0	0	0	0	0
ARLG-10491	ST132	USA	North America	Reyes et al 2023 Lancet Microb	PAER.0424.00298	0	0	0	0	0	0	0	0	0	0	0	0	0	0	0	0	0	0	0	0	0	0	0	0	0	0	0	0	0	0	0	0	0	0	0	0	0	0	0	0
ARLG-10492	ST893	USA	North America	Reyes et al 2023 Lancet Microb	PAER.0424.00719	0	0	0	0	0	0	0	0	T91A	0	0	0	0	0	0	0	0	0	0	0	0	0	0	0	0	0	0	0	0	0	0	0	0	0	0	0	0	0	0	0
ARLG-10497	ST2028	USA	North America	Reyes et al 2023 Lancet Microb	PAER.0424.00141	0	0	Y5H	0	0	0	0	0	T91A	0	0	A139S	0	0	0	0	0	L239V	0	0	0	0	0	0	0	0	0	0	0	0	0	0	0	0	0	0	0	0	0	0
ARLG-10499	ST643	USA	North America	Reyes et al 2023 Lancet Microb	PAER.0424.00572	0	0	0	0	0	0	0	0	0	0	N117S	0	0	0	0	0	0	0	0	0	0	0	0	0	0	0	0	0	0	0	0	0	0	0	0	0	0	0	0	0
ARLG-10500	NOT_ASSIGNED	USA	North America	Reyes et al 2023 Lancet Microb	PAER.0424.00236	0	0	0	0	0	0	0	0	0	0	0	0	0	0	0	0	0	0	0	0	0	0	0	0	0	0	0	0	0	0	0	0	0	0	0	0	0	0	0	0
ARLG-10501	NOT_ASSIGNED	USA	North America	Reyes et al 2023 Lancet Microb	PAER.0424.00401	0	0	0	0	0	0	0	0	0	0	0	0	0	0	0	0	0	0	0	0	0	0	0	0	0	0	0	0	0	0	0	0	0	0	0	0	0	0	0	0
ARLG-10502	ST966	USA	North America	Reyes et al 2023 Lancet Microb	PAER.0424.00589	0	0	0	0	0	0	0	0	0	0	0	0	0	0	0	0	0	0	0	0	0	0	0	0	0	0	0	0	0	0	0	0	0	0	0	0	0	0	0	0
ARLG-10504	ST508	USA	North America	Reyes et al 2023 Lancet Microb	PAER.0424.00493	0	0	0	0	0	0	0	0	0	0	0	0	0	0	0	0	0	0	0	0	0	0	0	0	0	0	0	0	0	0	0	0	0	0	0	0	0	0	0	0
ARLG-10506	ST1027	USA	North America	Reyes et al 2023 Lancet Microb	PAER.0424.00148	0	0	0	0	0	0	0	0	0	0	0	0	0	0	0	0	0	0	0	0	0	0	0	0	0	0	0	0	0	0	0	0	0	0	0	0	0	0	0	0
ARLG-10507	ST235	USA	North America	Reyes et al 2023 Lancet Microb	PAER.0424.00240	0	0	0	0	0	0	0	0	0	0	0	0	0	0	0	0	0	0	0	0	0	0	0	0	0	0	0	0	0	0	0	0	0	0	0	0	0	0	0	0
ARLG-10508	ST282	USA	North America	Reyes et al 2023 Lancet Microb	PAER.0424.00577	0	0	0	0	0	0	0	0	T91A	0	0	0	0	0	0	0	0	0	0	0	0	0	0	0	0	0	0	0	0	0	0	0	0	0	0	0	0	0	0	0
ARLG-10511	ST27	USA	North America	Reyes et al 2023 Lancet Microb	PAER.0424.00397	0	0	0	0	0	0	0	0	0	0	0	0	0	0	0	0	0	0	0	0	0	0	0	0	0	0	0	0	0	0	0	0	0	0	0	0	0	0	0	0
ARLG-10512	ST244	USA	North America	Reyes et al 2023 Lancet Microb	PAER.0424.00524	0	0	0	0	0	0	0	0	0	0	0	0	0	0	0	0	0	0	0	0	0	0	0	0	0	0	0	0	0	0	0	0	0	0	0	0	0	0	0	0
ARLG-10513	ST1800	USA	North America	Reyes et al 2023 Lancet Microb	PAER.0424.00214	0	0	0	0	0	0	0	0	0	0	N117S	0	0	0	0	0	0	0	0	0	0	0	0	0	0	0	0	0	0	0	0	0	0	0	0	0	0	0	0	0
ARLG-10514	ST291	USA	North America	Reyes et al 2023 Lancet Microb	PAER.0424.00062	0	0	0	0	0	0	0	0	0	0	0	0	0	0	0	0	0	0	0	0	0	0	0	0	0	0	0	0	0	0	0	0	0	0	0	0	0	0	0	0
ARLG-10515	ST252	USA	North America	Reyes et al 2023 Lancet Microb	PAER.0424.00991	0	0	0	0	0	0	0	0	0	0	0	0	0	0	0	0	0	0	0	0	0	0	0	0	0	0	0	0	0	0	0	0	0	0	0	0	0	0	0	0
ARLG-10516	ST3322	USA	North America	Reyes et al 2023 Lancet Microb	PAER.0424.00132	0	0	Y5H	0	0	0	0	0	T91A	0	0	A139S	0	0	0	0	0	L239V	0	0	0	0	0	0	0	0	0	0	0	0	0	0	0	0	0	0	0	0	0	0
ARLG-10517	ST27	USA	North America	Reyes et al 2023 Lancet Microb	PAER.0424.00341	0	0	0	0	0	0	0	0	0	0	0	0	0	0	0	0	0	0	0	0	0	0	0	0	0	0	0	0	0	0	0	0	0	0	P527S	0	0	0	0	0
ARLG-10518	ST959	USA	North America	Reyes et al 2023 Lancet Microb	PAER.0424.00715	0	0	0	0	0	0	0	0	T91A	0	0	0	0	0	0	0	0	0	0	0	0	0	0	0	0	0	0	0	0	0	0	0	0	0	0	0	0	0	0	0
ARLG-10519	ST282	USA	North America	Reyes et al 2023 Lancet Microb	PAER.0424.00648	0	0	0	0	0	0	0	0	T91A	0	0	0	0	0	0	0	0	0	0	0	0	0	0	0	0	0	0	0	0	0	0	0	0	0	0	0	0	0	0	0
ARLG-10520	ST959	USA	North America	Reyes et al 2023 Lancet Microb	PAER.0424.00556	0	0	0	0	0	0	0	0	T91A	0	0	0	0	0	0	0	0	0	0	0	0	0	0	0	0	0	0	0	0	0	0	0	0	0	0	0	0	0	0	0
ARLG-10521	ST244	USA	North America	Reyes et al 2023 Lancet Microb	PAER.0424.00412	0	0	0	0	0	0	0	0	0	0	0	0	0	0	0	0	0	0	0	0	0	0	0	0	0	0	0	0	0	0	0	0	0	0	0	0	0	0	0	0
ARLG-10526	NOT_ASSIGNED	USA	North America	Reyes et al 2023 Lancet Microb	PAER.0424.00212	0	0	0	0	0	0	0	0	0	0	0	0	0	0	0	0	0	0	0	0	0	0	0	0	0	0	0	0	0	0	0	0	0	0	0	0	0	0	0	0
ARLG-10529	ST274	USA	North America	Reyes et al 2023 Lancet Microb	PAER.0424.00252	0	0	0	0	0	0	0	0	0	0	0	0	0	0	0	0	0	0	0	0	0	0	0	0	0	0	0	0	0	0	0	0	0	0	0	0	F533L	0	0	0
ARLG-10530	ST2068	USA	North America	Reyes et al 2023 Lancet Microb	PAER.0424.00549	0	0	0	0	0	0	0	0	0	0	0	0	0	0	0	0	0	0	0	0	0	0	0	0	0	0	0	0	0	0	0	0	0	0	0	0	0	0	0	0
ARLG-10531	ST357	USA	North America	Reyes et al 2023 Lancet Microb	PAER.0424.00208	0	0	0	0	0	0	0	0	0	0	0	0	0	0	0	0	0	0	0	0	0	0	0	0	0	0	0	0	0	0	0	0	0	0	0	0	0	0	0	0
ARLG-10532	ST253	USA	North America	Reyes et al 2023 Lancet Microb	PAER.0424.00692	0	0	0	0	0	0	0	0	0	0	0	0	0	0	0	0	0	0	0	0	0	0	0	0	0	0	0	0	0	0	0	0	0	0	0	0	0	0	0	0
ARLG-10533	ST235	USA	North America	Reyes et al 2023 Lancet Microb	PAER.0424.00878	0	0	0	0	0	0	0	0	0	0	0	0	0	0	0	0	0	0	0	0	0	0	0	0	0	0	0	0	0	0	0	0	0	0	0	0	0	0	0	0
ARLG-10534	ST272	USA	North America	Reyes et al 2023 Lancet Microb	PAER.0424.00039	0	0	0	0	0	0	0	0	0	0	0	0	0	0	0	0	0	0	0	0	0	0	0	0	0	0	0	0	0	0	0	0	0	0	0	0	0	0	0	S538P
ARLG-10535	ST179	USA	North America	Reyes et al 2023 Lancet Microb	PAER.0424.00449	0	0	0	0	0	0	0	0	0	0	0	0	0	0	0	0	0	0	0	0	0	0	0	0	0	0	0	0	0	0	0	0	0	0	0	0	0	0	0	0
ARLG-10536	ST253	USA	North America	Reyes et al 2023 Lancet Microb	PAER.0424.00500	0	0	0	0	0	0	0	0	0	0	0	0	0	0	0	0	0	0	0	0	0	0	0	0	0	0	0	0	0	0	0	0	0	0	0	0	0	0	0	0
ARLG-10538	ST611	USA	North America	Reyes et al 2023 Lancet Microb	PAER.0424.00103	0	0	0	0	0	0	0	0	0	0	0	0	0	0	0	0	0	0	0	0	0	0	0	0	0	0	0	0	0	0	0	0	0	0	0	0	0	0	0	0
ARLG-10539	ST446	USA	North America	Reyes et al 2023 Lancet Microb	PAER.0424.00711	0	0	0	0	0	0	0	0	0	0	0	0	0	0	0	0	0	0	0	0	0	0	0	0	0	0	0	0	0	0	0	0	0	0	0	0	0	0	0	0
ARLG-10540	ST2928	USA	North America	Reyes et al 2023 Lancet Microb	PAER.0424.00137	0	0	0	0	0	0	0	0	0	0	0	0	0	0	0	0	0	0	0	0	0	0	0	0	0	0	0	0	0	0	0	0	0	0	0	0	0	0	0	0
ARLG-10542	NOT_ASSIGNED	USA	North America	Reyes et al 2023 Lancet Microb	PAER.0424.00307	0	0	0	0	0	0	0	0	0	0	0	0	0	0	0	0	0	0	0	0	0	0	0	0	0	0	0	0	0	0	0	0	0	0	0	0	0	0	0	0
ARLG-10543	ST235	USA	North America	Reyes et al 2023 Lancet Microb	PAER.0424.00734	0	0	0	0	0	0	0	0	0	0	0	0	0	0	0	0	0	0	0	0	0	0	0	0	0	0	0	0	0	0	0	0	0	0	0	0	0	0	0	0
ARLG-10544	ST27	USA	North America	Reyes et al 2023 Lancet Microb	PAER.0424.00186	0	0	0	0	0	0	0	0	0	0	0	0	0	0	0	0	0	0	0	0	0	0	0	0	0	0	0	0	0	0	0	0	0	0	0	0	0	0	0	0
ARLG-10545	NOT_ASSIGNED	USA	North America	Reyes et al 2023 Lancet Microb	PAER.0424.00442	0	0	0	0	0	0	0	0	0	0	0	0	0	0	0	0	0	0	0	0	0	0	0	0	0	0	0	0	0	0	0	0	0	0	0	0	0	0	0	0
ARLG-10546	ST253	USA	North America	Reyes et al 2023 Lancet Microb	PAER.0424.00695	0	0	0	0	0	0	0	0	0	0	0	0	0	0	0	0	0	0	0	0	0	0	0	0	0	0	0	0	0	0	0	0	0	0	0	0	0	0	0	0
ARLG-10550	ST2165	USA	North America	Reyes et al 2023 Lancet Microb	PAER.0424.00356	0	0	Y5H	0	0	0	0	0	T91A	0	0	A139S	0	0	0	0	0	0	0	0	0	0	0	0	0	0	0	0	0	0	0	0	0	0	0	0	0	0	0	0
ARLG-10552	ST274	USA	North America	Reyes et al 2023 Lancet Microb	PAER.0424.00136	0	0	0	0	0	0	0	0	0	0	0	0	0	0	0	0	0	0	0	0	0	0	0	0	0	0	0	0	0	0	0	0	0	0	0	0	0	0	0	0
ARLG-10553	ST298	USA	North America	Reyes et al 2023 Lancet Microb	PAER.0424.00694	0	0	0	0	0	0	0	0	0	0	0	0	0	0	0	0	0	0	0	0	0	0	0	0	0	0	0	0	0	0	0	0	0	0	0	0	0	0	0	0
ARLG-10554	ST4821	USA	North America	Reyes et al 2023 Lancet Microb	PAER.0424.00071	0	0	0	0	0	0	0	0	0	0	0	0	0	0	0	0	0	0	0	0	0	0	0	0	0	0	0	0	0	0	0	0	0	0	0	0	0	0	0	0
ARLG-10555	ST395	USA	North America	Reyes et al 2023 Lancet Microb	PAER.0424.00649	0	0	0	0	0	0	0	0	0	0	0	0	0	0	0	0	0	0	0	0	0	0	0	0	0	0	0	0	0	0	0	0	0	0	0	0	0	0	0	0
ARLG-10556	ST179	USA	North America	Reyes et al 2023 Lancet Microb	PAER.0424.00776	0	0	0	0	0	0	0	0	0	0	0	0	0	0	0	0	0	0	0	0	0	0	0	0	0	0	0	0	0	0	0	0	0	0	0	0	0	0	0	0
ARLG-10557	ST179	USA	North America	Reyes et al 2023 Lancet Microb	PAER.0424.00388	0	0	0	0	0	0	0	0	0	0	0	0	0	0	0	0	0	0	0	0	0	0	0	0	0	0	0	0	0	0	0	0	0	0	0	0	0	0	0	0
ARLG-10558	ST1212	USA	North America	Reyes et al 2023 Lancet Microb	PAER.0424.00498	0	0	0	0	0	0	0	0	T91A	0	0	0	0	0	0	0	0	0	0	0	0	0	0	0	0	0	0	0	0	0	0	0	0	0	0	0	0	0	0	0
ARLG-10559	ST395	USA	North America	Reyes et al 2023 Lancet Microb	PAER.0424.00018	0	0	0	0	0	0	0	0	0	0	0	0	0	0	0	0	0	0	0	0	0	0	0	0	0	0	0	0	0	0	0	0	0	0	0	0	0	0	0	0
ARLG-10560	ST309	USA	North America	Reyes et al 2023 Lancet Microb	PAER.0424.00308	0	0	0	0	0	0	0	0	0	0	N117S	0	0	0	0	0	0	0	0	0	0	0	0	0	0	0	0	0	0	0	0	0	0	0	0	0	0	0	0	0
ARLG-10562	ST260	USA	North America	Reyes et al 2023 Lancet Microb	PAER.0424.00247	0	0	0	0	0	0	0	0	0	0	0	0	0	0	0	0	0	0	0	0	0	0	0	0	0	0	0	0	0	0	0	0	0	0	0	0	0	0	0	0
ARLG-10563	ST298	USA	North America	Reyes et al 2023 Lancet Microb	PAER.0424.00691	0	0	0	0	0	0	0	0	0	0	0	0	0	0	0	0	0	0	0	0	0	0	0	0	0	0	0	0	0	0	0	0	0	0	0	0	0	0	0	0
ARLG-10564	ST111	USA	North America	Reyes et al 2023 Lancet Microb	PAER.0424.00716	0	0	0	0	0	0	0	0	0	0	0	0	0	0	0	0	0	0	0	0	0	0	0	0	0	0	0	0	0	0	0	0	0	0	0	0	0	0	0	0
ARLG-10565	NOT_ASSIGNED	USA	North America	Reyes et al 2023 Lancet Microb	PAER.0424.00076	0	0	0	0	0	0	0	0	0	0	0	0	0	0	0	0	0	0	0	0	0	0	0	0	0	0	0	0	0	0	0	0	0	0	0	0	0	0	0	0
ARLG-10567	ST1461	USA	North America	Reyes et al 2023 Lancet Microb	PAER.0424.00475	0	0	0	0	0	0	0	0	0	0	0	0	0	0	0	0	0	0	0	0	0	0	0	0	0	0	0	0	0	0	0	0	0	0	0	0	0	0	0	0
ARLG-10568	ST235	USA	North America	Reyes et al 2023 Lancet Microb	PAER.0424.00796	0	0	0	0	0	0	0	0	0	0	0	0	0	0	0	0	0	0	0	0	0	0	0	0	0	0	0	0	0	0	R504C	0	0	0	0	0	0	0	0	0
ARLG-10569	ST395	USA	North America	Reyes et al 2023 Lancet Microb	PAER.0424.00350	0	0	0	0	0	0	0	0	0	0	0	0	0	0	0	0	0	0	0	0	0	0	0	0	0	0	0	0	0	0	0	0	0	0	0	0	0	0	0	0
ARLG-10570	ST235	USA	North America	Reyes et al 2023 Lancet Microb	PAER.0424.00813	0	0	0	0	0	0	0	0	0	0	0	0	0	0	0	0	0	0	0	0	0	0	0	0	0	0	0	0	0	0	0	0	0	0	0	0	0	0	0	0
ARLG-10571	ST235	USA	North America	Reyes et al 2023 Lancet Microb	PAER.0424.00990	0	0	0	0	0	0	0	0	0	0	0	0	0	0	0	0	0	0	0	0	0	0	0	0	0	0	0	0	0	0	0	0	0	0	0	0	0	0	0	0
ARLG-10574	ST1683	USA	North America	Reyes et al 2023 Lancet Microb	PAER.0424.00211	0	0	0	0	0	0	0	0	0	0	0	0	0	0	0	0	0	0	0	0	0	0	0	0	0	0	0	0	0	0	0	0	0	0	0	0	0	0	0	0
ARLG-10577	ST179	USA	North America	Reyes et al 2023 Lancet Microb	PAER.0424.00699	0	0	0	L21P	0	0	0	0	0	0	0	0	0	0	0	0	0	0	0	0	0	0	0	0	0	0	0	0	0	0	0	0	0	0	0	0	0	0	0	0
ARLG-10578	ST2140	USA	North America	Reyes et al 2023 Lancet Microb	PAER.0424.00248	0	0	0	0	0	0	0	0	0	0	0	0	0	0	0	0	0	0	0	0	0	0	0	0	0	0	0	0	0	0	0	0	0	0	0	0	0	0	0	0
ARLG-10579	ST235	USA	North America	Reyes et al 2023 Lancet Microb	PAER.0424.00953	0	0	0	0	0	0	0	0	0	0	0	0	0	0	0	0	0	0	0	0	0	0	0	0	0	0	0	0	0	0	0	0	0	0	0	0	0	0	0	0
ARLG-10580	ST244	USA	North America	Reyes et al 2023 Lancet Microb	PAER.0424.00844	0	0	0	0	0	0	0	0	0	0	0	0	0	0	0	0	0	0	0	0	0	0	0	0	0	0	0	0	0	0	0	0	0	0	0	0	0	0	0	0
ARLG-10582	ST1816	USA	North America	Reyes et al 2023 Lancet Microb	PAER.0424.00192	0	0	0	0	0	0	0	0	0	0	0	0	0	0	0	0	0	0	0	0	0	0	0	0	0	0	0	0	0	0	0	0	0	0	0	0	0	V537L	0	0
ARLG-10583	ST9	USA	North America	Reyes et al 2023 Lancet Microb	PAER.0424.00523	0	0	0	0	0	0	0	0	0	0	0	0	0	0	0	0	0	0	0	0	0	0	0	0	0	0	0	0	0	0	0	0	0	0	0	0	0	0	0	0
ARLG-10584	ST1978	USA	North America	Reyes et al 2023 Lancet Microb	PAER.0424.00014	0	0	Y5H	0	0	0	0	0	T91A	0	0	A139S	0	0	0	0	0	L239V	0	0	0	0	0	0	0	0	0	0	0	0	0	0	0	0	0	0	0	0	0	0
ARLG-10585	ST2734	USA	North America	Reyes et al 2023 Lancet Microb	PAER.0424.00125	0	0	0	0	0	0	0	0	0	0	0	0	0	0	0	0	0	0	0	0	0	0	0	0	0	0	0	0	0	0	0	0	0	0	0	0	0	0	0	0
ARLG-10586	ST253	USA	North America	Reyes et al 2023 Lancet Microb	PAER.0424.00708	0	0	0	0	0	0	0	0	0	0	0	0	0	0	0	0	0	0	0	0	0	0	0	0	0	0	0	0	0	0	0	0	0	0	0	0	0	0	0	0
ARLG-10587	ST2451	USA	North America	Reyes et al 2023 Lancet Microb	PAER.0424.00346	0	0	0	0	0	0	0	0	0	0	0	0	0	0	0	0	0	0	0	0	0	0	0	0	0	0	0	0	0	0	0	0	0	0	0	0	0	0	0	0
ARLG-10588	ST446	USA	North America	Reyes et al 2023 Lancet Microb	PAER.0424.00971	0	0	0	0	0	0	0	0	0	0	0	0	0	0	0	0	0	0	0	0	0	0	0	0	0	0	0	0	0	0	0	0	0	0	0	0	0	0	0	0
ARLG-10589	ST282	USA	North America	Reyes et al 2023 Lancet Microb	PAER.0424.00445	0	0	0	0	0	0	0	0	T91A	0	0	0	0	0	0	0	0	0	0	0	0	0	0	0	0	0	0	0	0	0	0	0	0	0	0	0	0	0	0	0
ARLG-10590	ST235	USA	North America	Reyes et al 2023 Lancet Microb	PAER.0424.01007	0	0	0	0	0	0	0	0	0	0	0	0	0	0	0	0	0	0	0	0	0	0	0	0	0	0	0	0	0	0	0	0	0	0	0	0	0	0	0	0
ARLG-10591	ST207	USA	North America	Reyes et al 2023 Lancet Microb	PAER.0424.00181	0	0	0	0	0	0	0	0	0	0	0	0	0	0	0	0	0	0	0	0	0	0	0	0	0	0	0	0	0	0	0	0	0	0	0	0	0	0	0	0
ARLG-10592	ST485	USA	North America	Reyes et al 2023 Lancet Microb	PAER.0424.00205	0	0	0	0	0	0	0	0	0	0	0	0	0	0	0	0	0	0	0	0	0	0	0	0	0	0	0	0	0	0	0	0	0	0	0	0	0	0	0	0
ARLG-10593	ST179	USA	North America	Reyes et al 2023 Lancet Microb	PAER.0424.00575	0	0	0	0	0	0	0	0	0	0	0	0	0	0	0	0	0	0	0	0	0	0	0	0	0	0	0	0	0	0	0	0	0	0	0	0	0	0	0	0
ARLG-10594	ST446	USA	North America	Reyes et al 2023 Lancet Microb	PAER.0424.01013	0	0	0	0	0	0	0	0	0	0	0	0	0	0	0	0	0	0	0	0	0	0	0	0	0	0	0	0	0	0	0	0	0	0	0	0	0	0	0	0
ARLG-10595	NOT_ASSIGNED	USA	North America	Reyes et al 2023 Lancet Microb	PAER.0424.00095	0	0	0	0	0	0	0	0	0	0	0	0	0	0	0	0	0	0	0	0	0	0	0	0	0	0	0	0	0	0	0	0	0	0	0	0	0	0	0	0
ARLG-10596	NOT_ASSIGNED	USA	North America	Reyes et al 2023 Lancet Microb	PAER.0424.00284	0	0	0	0	0	0	0	0	0	0	0	0	0	0	0	0	0	0	0	0	0	0	0	0	0	0	0	0	0	0	0	0	0	0	0	0	0	0	0	0
ARLG-10597	ST446	USA	North America	Reyes et al 2023 Lancet Microb	PAER.0424.00730	0	0	0	0	0	0	0	0	0	0	0	0	0	0	0	0	0	0	0	0	0	0	0	0	0	0	0	0	0	0	0	0	0	0	0	0	0	0	0	0
ARLG-10599	ST446	USA	North America	Reyes et al 2023 Lancet Microb	PAER.0424.00729	0	0	0	0	0	0	0	0	0	0	0	0	0	0	0	0	0	0	0	0	0	0	0	0	0	0	0	0	0	0	0	0	0	0	0	0	0	0	0	0
ARLG-10600	ST1121	USA	North America	Reyes et al 2023 Lancet Microb	PAER.0424.00305	0	0	0	0	0	0	0	0	0	0	0	0	0	0	0	0	0	0	0	0	0	0	0	0	0	0	0	0	0	0	0	0	0	0	0	0	0	0	0	0
ARLG-10601	ST309	USA	North America	Reyes et al 2023 Lancet Microb	PAER.0424.00504	0	0	0	0	0	0	0	0	0	0	N117S	0	0	0	0	0	0	0	0	0	0	0	0	0	0	0	0	0	0	0	0	0	0	0	0	0	0	0	0	0
ARLG-10603	ST2533	USA	North America	Reyes et al 2023 Lancet Microb	PAER.0424.00203	0	0	0	0	0	0	0	0	0	0	0	0	0	0	0	0	0	0	0	0	0	0	0	0	0	0	0	0	0	0	0	0	0	0	0	0	0	0	0	0
ARLG-10604	ST446	USA	North America	Reyes et al 2023 Lancet Microb	PAER.0424.00685	0	0	0	0	0	0	0	0	0	0	0	0	0	0	0	0	0	0	0	0	0	0	0	0	0	0	0	0	0	0	0	0	0	0	0	0	0	0	0	0
ARLG-10605	ST179	USA	North America	Reyes et al 2023 Lancet Microb	PAER.0424.00534	0	0	0	0	0	0	0	0	0	0	0	0	0	0	0	0	0	0	0	0	0	0	0	0	0	0	0	0	0	0	0	0	0	0	0	0	0	0	0	0
ARLG-10606	ST524	USA	North America	Reyes et al 2023 Lancet Microb	PAER.0424.00380	0	0	0	0	0	0	0	0	0	0	0	0	0	0	0	0	0	0	0	0	0	0	0	0	0	0	0	0	0	0	0	0	0	0	0	0	0	0	0	0
ARLG-10607	ST164	USA	North America	Reyes et al 2023 Lancet Microb	PAER.0424.00431	0	0	0	0	0	0	0	0	0	0	0	0	0	0	0	0	0	0	0	0	0	0	0	0	0	0	0	0	0	0	0	0	0	0	0	0	0	0	0	0
ARLG-10608	ST253	USA	North America	Reyes et al 2023 Lancet Microb	PAER.0424.01140	0	0	0	0	0	0	0	0	0	0	0	0	0	0	0	0	0	0	0	0	0	0	0	0	0	0	0	0	0	0	0	0	0	0	0	0	0	0	0	0
ARLG-10609	ST233	USA	North America	Reyes et al 2023 Lancet Microb	PAER.0424.00731	0	0	0	0	0	0	0	0	0	0	0	0	0	0	0	0	0	0	0	0	0	0	0	0	0	0	0	0	0	0	0	0	0	0	P527S	0	0	0	0	0
ARLG-10611	ST532	USA	North America	Reyes et al 2023 Lancet Microb	PAER.0424.00587	0	0	0	0	0	0	0	0	0	0	0	0	0	0	0	0	0	0	0	0	0	0	0	0	0	0	0	0	0	0	0	0	0	0	0	0	0	0	0	0
ARLG-10612	ST298	USA	North America	Reyes et al 2023 Lancet Microb	PAER.0424.00681	0	0	0	0	0	0	0	0	0	0	0	0	0	0	0	0	0	0	0	0	0	0	0	0	0	0	0	0	0	0	0	0	0	0	0	0	0	0	0	0
ARLG-10613	ST446	USA	North America	Reyes et al 2023 Lancet Microb	PAER.0424.00682	0	0	0	0	0	0	0	0	0	0	0	0	0	0	0	0	0	0	0	0	0	0	0	0	0	0	0	0	0	0	0	0	0	0	0	0	0	0	0	0
ARLG-10614	NOT_ASSIGNED	USA	North America	Reyes et al 2023 Lancet Microb	PAER.0424.00108	0	0	0	0	0	0	0	0	0	0	0	0	0	0	0	0	0	0	0	0	0	0	0	0	0	0	0	0	0	0	0	0	0	0	0	0	0	0	0	0
ARLG-10615	ST235	USA	North America	Reyes et al 2023 Lancet Microb	PAER.0424.00680	0	0	0	0	0	0	0	0	0	0	0	0	0	0	0	0	0	0	0	0	0	0	0	0	0	0	0	0	0	0	0	0	0	0	0	0	0	0	0	0
ARLG-10616	ST4608	USA	North America	Reyes et al 2023 Lancet Microb	PAER.0424.00150	0	0	0	0	0	0	0	0	0	0	0	0	0	0	0	0	0	0	0	0	0	0	0	0	0	0	0	0	0	0	0	0	0	0	0	0	0	0	0	0
ARLG-10617	ST557	USA	North America	Reyes et al 2023 Lancet Microb	PAER.0424.00052	0	0	0	0	0	0	0	0	0	0	0	0	0	0	0	0	0	0	0	0	0	0	0	0	0	0	0	0	0	0	0	0	0	0	0	0	0	0	0	0
ARLG-10618	ST282	USA	North America	Reyes et al 2023 Lancet Microb	PAER.0424.00697	0	0	0	0	0	0	0	0	T91A	0	0	0	0	0	0	0	0	0	0	0	0	0	0	0	0	0	0	0	0	0	0	0	0	0	0	0	0	0	0	0
ARLG-10619	ST446	USA	North America	Reyes et al 2023 Lancet Microb	PAER.0424.00641	0	0	0	0	0	0	0	0	0	0	0	0	0	0	0	0	0	0	0	0	0	0	0	0	0	0	0	0	0	0	0	0	0	0	0	0	0	0	0	0
ARLG-10621	ST4588	USA	North America	Reyes et al 2023 Lancet Microb	PAER.0424.00849	0	0	0	0	0	0	0	0	0	0	0	0	0	0	0	0	P215L	0	0	0	0	0	0	0	0	0	0	0	0	0	0	0	0	0	0	0	0	0	0	0
ARLG-10623	ST17	USA	North America	Reyes et al 2023 Lancet Microb	PAER.0424.00489	0	0	0	0	0	0	0	0	0	0	0	0	0	0	0	0	0	0	0	0	0	0	0	0	0	0	0	0	0	0	0	0	0	0	0	0	0	0	0	0
ARLG-10624	ST446	USA	North America	Reyes et al 2023 Lancet Microb	PAER.0424.00569	0	0	0	0	0	0	0	0	0	0	0	0	0	0	0	0	0	0	0	0	0	0	0	0	0	0	0	0	0	0	0	0	0	0	0	0	0	0	0	0
ARLG-10625	ST3160	USA	North America	Reyes et al 2023 Lancet Microb	PAER.0424.00581	0	0	0	0	0	0	0	0	0	0	0	0	0	0	0	0	0	0	0	0	0	0	0	0	0	0	0	0	0	0	0	0	0	0	0	0	0	0	0	0
ARLG-10626	ST291	USA	North America	Reyes et al 2023 Lancet Microb	PAER.0424.00344	0	0	0	0	0	0	0	0	0	0	0	0	0	0	0	0	0	0	0	0	0	0	0	0	0	0	0	0	0	0	0	0	0	0	0	0	0	0	0	0
ARLG-10627	ST4150	USA	North America	Reyes et al 2023 Lancet Microb	PAER.0424.00775	0	0	0	0	0	0	0	0	0	0	0	0	0	0	0	0	0	0	0	0	0	0	0	0	0	0	0	0	0	0	0	0	0	0	0	0	0	0	0	0
ARLG-10628	ST446	USA	North America	Reyes et al 2023 Lancet Microb	PAER.0424.00644	0	0	0	0	0	0	0	0	0	0	0	0	0	0	0	0	0	0	0	0	0	0	0	0	0	0	0	0	0	0	0	0	0	0	0	0	0	0	0	0
ARLG-10629	ST2555	USA	North America	Reyes et al 2023 Lancet Microb	PAER.0424.00406	0	0	0	0	0	0	0	0	0	0	0	0	0	0	0	0	0	0	0	0	0	0	0	0	0	0	0	0	0	0	0	0	0	0	0	0	0	0	0	0
ARLG-10630	ST27	USA	North America	Reyes et al 2023 Lancet Microb	PAER.0424.00407	0	0	0	0	0	0	0	0	0	0	0	0	0	0	0	0	0	0	0	0	0	0	0	0	0	0	0	0	0	0	0	0	0	0	0	0	0	0	0	0
ARLG-10631	NOT_ASSIGNED	USA	North America	Reyes et al 2023 Lancet Microb	PAER.0424.00007	0	0	0	0	0	0	0	0	0	0	0	0	0	0	0	0	0	0	0	0	0	0	0	0	0	0	0	0	0	0	0	0	0	0	0	0	0	0	0	0
ARLG-10632	ST277	USA	North America	Reyes et al 2023 Lancet Microb	PAER.0424.00658	0	0	0	0	0	0	0	0	0	0	0	0	0	0	0	0	0	0	0	0	0	0	0	0	0	0	0	0	0	0	0	0	0	0	0	0	0	0	0	0
ARLG-10633	ST1756	USA	North America	Reyes et al 2023 Lancet Microb	PAER.0424.00373	0	0	0	0	0	0	0	0	0	0	0	0	0	0	0	0	0	0	0	0	0	0	0	0	0	0	0	0	0	0	R504C	0	0	0	0	0	0	0	0	0
ARLG-10634	ST253	USA	North America	Reyes et al 2023 Lancet Microb	PAER.0424.00611	0	0	0	0	0	0	0	0	0	0	0	0	0	0	0	0	0	0	0	0	0	0	0	0	0	0	0	0	0	0	0	0	0	0	0	0	0	0	0	0
ARLG-10635	ST253	USA	North America	Reyes et al 2023 Lancet Microb	PAER.0424.00404	0	0	0	0	0	0	0	0	0	0	0	0	0	0	0	0	0	0	0	0	0	0	0	0	0	0	0	0	0	0	0	0	0	0	0	0	0	0	0	0
ARLG-10636	ST395	USA	North America	Reyes et al 2023 Lancet Microb	PAER.0424.00539	0	0	0	0	0	0	0	0	0	0	0	0	0	0	0	0	0	0	0	0	0	0	0	0	0	0	0	0	0	0	0	0	0	0	0	0	0	0	0	0
ARLG-10637	NOT_ASSIGNED	USA	North America	Reyes et al 2023 Lancet Microb	PAER.0424.00996	0	0	0	0	0	0	0	0	0	0	0	0	0	0	0	0	0	0	0	0	0	0	0	0	0	0	0	0	0	0	0	0	0	0	0	0	0	0	0	0
ARLG-10638	ST1197	USA	North America	Reyes et al 2023 Lancet Microb	PAER.0424.00461	0	0	0	0	0	0	0	0	0	0	0	0	0	0	0	0	0	0	0	0	0	0	0	0	0	0	0	0	0	0	0	0	0	0	0	0	0	0	0	0
ARLG-10639	ST175	USA	North America	Reyes et al 2023 Lancet Microb	PAER.0424.00859	0	0	0	0	0	0	0	0	0	0	0	0	0	0	0	0	0	0	0	0	0	0	0	0	0	0	0	0	0	0	0	0	0	0	0	0	0	0	0	0
ARLG-10640	ST111	USA	North America	Reyes et al 2023 Lancet Microb	PAER.0424.00872	0	0	0	0	0	0	0	0	0	0	0	0	0	0	0	0	0	0	0	0	0	0	0	0	0	0	0	0	0	0	0	0	0	0	0	0	0	0	0	0
ARLG-10641	ST348	USA	North America	Reyes et al 2023 Lancet Microb	PAER.0424.00917	0	0	0	0	0	0	0	0	0	0	0	0	0	0	0	0	0	0	0	0	0	0	0	0	0	0	0	0	0	0	0	0	0	0	0	0	0	0	0	0
ARLG-10642	ST235	USA	North America	Reyes et al 2023 Lancet Microb	PAER.0424.00688	0	0	0	0	0	0	0	0	0	0	0	0	0	0	0	0	0	0	0	0	0	0	0	0	0	0	0	0	0	0	0	0	0	0	0	0	0	0	0	0
ARLG-10643	ST532	USA	North America	Reyes et al 2023 Lancet Microb	PAER.0424.00801	0	0	0	0	0	0	0	0	0	0	0	0	0	0	0	0	0	0	0	0	0	0	0	0	0	0	0	0	0	0	0	0	0	0	0	0	0	0	0	0
ARLG-10644	ST3227	USA	North America	Reyes et al 2023 Lancet Microb	PAER.0424.00331	0	0	0	0	0	0	0	0	T91A	0	0	0	0	0	0	0	0	0	0	0	0	0	0	0	0	0	0	0	0	0	0	0	0	0	0	0	0	0	0	0
ARLG-10645	ST446	USA	North America	Reyes et al 2023 Lancet Microb	PAER.0424.00642	0	0	0	0	0	0	0	0	0	0	0	0	0	0	0	0	0	0	0	0	0	0	0	0	0	0	0	0	0	0	0	0	0	0	0	0	0	0	0	0
ARLG-10647	ST253	USA	North America	Reyes et al 2023 Lancet Microb	PAER.0424.00885	0	0	0	0	0	0	0	0	0	0	0	0	0	0	0	0	0	0	0	0	0	0	0	0	0	0	0	0	0	0	0	0	0	0	0	0	0	0	0	0
ARLG-10651	ST2235	USA	North America	Reyes et al 2023 Lancet Microb	PAER.0424.00448	0	0	0	0	0	0	0	0	0	0	0	0	0	0	0	0	0	0	0	0	0	0	0	0	0	0	0	0	0	0	0	0	0	0	0	0	0	0	0	0
ARLG-10652	ST27	USA	North America	Reyes et al 2023 Lancet Microb	PAER.0424.00488	0	0	0	0	0	0	0	0	0	0	0	0	0	0	0	0	0	0	0	0	0	0	0	0	0	0	0	0	0	0	0	0	0	0	0	0	0	0	0	0
ARLG-10653	ST282	USA	North America	Reyes et al 2023 Lancet Microb	PAER.0424.00503	0	0	0	0	0	0	0	0	T91A	0	0	0	0	0	0	0	0	0	0	0	0	0	0	0	0	0	0	0	0	0	0	0	0	0	0	0	0	0	0	0
ARLG-10654	ST2336	USA	North America	Reyes et al 2023 Lancet Microb	PAER.0424.00547	0	0	0	0	0	0	0	0	0	0	0	0	0	0	0	0	0	0	0	0	0	0	0	0	0	0	0	0	0	0	0	0	0	0	0	0	0	0	0	0
ARLG-10655	ST980	USA	North America	Reyes et al 2023 Lancet Microb	PAER.0424.00104	0	0	0	0	0	0	0	0	0	0	0	0	0	0	0	0	0	0	0	0	0	0	0	0	0	0	0	0	0	0	0	0	0	0	0	0	0	0	0	0
ARLG-10656	ST282	USA	North America	Reyes et al 2023 Lancet Microb	PAER.0424.00613	0	0	0	0	0	0	0	0	T91A	0	0	0	0	0	0	0	0	0	0	0	0	0	0	0	0	0	0	0	0	0	0	0	0	0	0	0	0	0	0	0
ARLG-10657	ST207	USA	North America	Reyes et al 2023 Lancet Microb	PAER.0424.00560	0	0	0	0	0	0	0	0	0	0	0	0	0	0	0	0	0	0	0	0	0	0	0	0	0	0	0	0	0	0	0	0	0	0	0	0	0	0	0	0
ARLG-10658	NOT_ASSIGNED	USA	North America	Reyes et al 2023 Lancet Microb	PAER.0424.00845	0	0	0	0	0	0	0	0	0	0	0	0	0	0	0	0	0	0	0	0	0	0	0	0	0	0	0	0	0	0	0	0	0	0	0	0	0	0	0	0
ARLG-10664	ST235	USA	North America	Reyes et al 2023 Lancet Microb	PAER.0424.00643	0	0	0	0	0	0	0	0	0	0	0	0	0	0	0	0	0	0	0	0	0	0	0	0	0	0	0	0	0	0	0	0	0	0	0	0	F533L	0	0	0
ARLG-10666	ST111	USA	North America	Reyes et al 2023 Lancet Microb	PAER.0424.00653	0	0	0	0	0	0	0	0	0	0	0	0	0	0	0	0	0	0	0	0	0	0	0	0	0	0	0	0	0	0	0	0	0	0	0	0	0	0	0	0
ARLG-10669	ST2432	USA	North America	Reyes et al 2023 Lancet Microb	PAER.0424.00296	0	0	0	0	0	0	0	0	0	0	0	0	0	0	0	0	0	0	0	0	0	0	0	0	0	0	0	0	0	0	R504C	0	0	0	0	0	0	0	0	0
ARLG-10671	ST253	USA	North America	Reyes et al 2023 Lancet Microb	PAER.0424.00531	0	0	0	0	0	0	0	0	0	0	0	0	0	0	0	0	0	0	0	0	0	0	0	0	0	0	0	0	0	0	0	0	0	0	0	0	0	0	0	0
ARLG-10672	ST179	USA	North America	Reyes et al 2023 Lancet Microb	PAER.0424.00703	0	0	0	0	0	0	0	0	0	0	0	0	0	0	0	0	0	0	0	0	0	0	0	0	0	0	0	0	0	0	0	0	0	0	0	0	0	0	0	0
ARLG-10673	ST207	USA	North America	Reyes et al 2023 Lancet Microb	PAER.0424.00287	0	0	0	0	0	0	0	0	0	0	0	0	0	0	0	0	0	0	0	0	0	0	0	0	0	0	0	0	0	0	0	0	0	0	0	0	0	0	0	0
ARLG-10674	ST645	USA	North America	Reyes et al 2023 Lancet Microb	PAER.0424.00430	0	0	0	0	0	0	0	0	0	0	0	0	0	0	0	0	0	0	0	0	0	0	0	0	0	0	0	0	0	0	0	0	0	0	0	0	0	0	0	0
ARLG-10675	ST282	USA	North America	Reyes et al 2023 Lancet Microb	PAER.0424.00814	0	0	0	0	0	0	0	0	T91A	0	0	0	0	0	0	0	0	0	0	0	0	0	0	0	0	0	0	0	0	0	0	0	0	0	0	0	0	0	0	0
ARLG-10676	ST4654	USA	North America	Reyes et al 2023 Lancet Microb	PAER.0424.00526	0	0	0	0	0	0	0	0	0	0	0	0	0	0	0	0	0	0	0	0	0	0	0	0	0	0	0	0	0	0	0	0	0	0	0	0	0	0	0	0
ARLG-10677	ST446	USA	North America	Reyes et al 2023 Lancet Microb	PAER.0424.00846	0	0	0	0	0	0	0	0	0	0	0	0	0	0	0	0	0	0	0	0	0	0	0	0	0	0	0	0	0	0	0	0	0	0	0	0	0	0	0	0
ARLG-10679	ST244	USA	North America	Reyes et al 2023 Lancet Microb	PAER.0424.00486	0	0	0	0	0	0	0	0	0	0	0	0	0	0	0	0	0	0	0	0	0	0	0	0	0	0	0	0	0	0	0	0	0	0	0	0	0	0	0	0
ARLG-10682	ST1684	USA	North America	Reyes et al 2023 Lancet Microb	PAER.0424.00314	0	0	0	0	0	0	0	0	0	0	0	0	0	0	0	0	0	0	0	0	0	0	0	0	0	0	0	0	0	0	0	0	0	0	0	0	0	0	0	0
ARLG-10684	ST274	USA	North America	Reyes et al 2023 Lancet Microb	PAER.0424.00047	0	0	0	0	0	0	0	0	0	0	0	0	0	0	0	0	0	0	0	0	0	0	0	0	0	0	0	0	0	0	0	0	0	0	0	0	0	0	0	0
ARLG-10685	ST252	USA	North America	Reyes et al 2023 Lancet Microb	PAER.0424.00964	0	0	0	0	0	0	0	0	0	0	0	0	0	0	0	0	0	0	0	0	0	0	0	0	0	0	0	0	0	0	0	0	0	0	0	0	0	0	0	0
ARLG-10686	ST298	USA	North America	Reyes et al 2023 Lancet Microb	PAER.0424.00967	0	0	0	0	0	0	0	0	0	0	0	0	0	0	0	0	0	0	0	0	0	0	0	0	0	0	0	0	0	0	0	0	0	0	0	0	0	0	0	0
ARLG-10687	ST446	USA	North America	Reyes et al 2023 Lancet Microb	PAER.0424.00978	0	0	0	0	0	0	0	0	0	0	0	0	0	0	0	0	0	0	0	0	0	0	0	0	0	0	0	0	0	0	0	0	0	0	0	0	0	0	0	0
ARLG-10688	ST298	USA	North America	Reyes et al 2023 Lancet Microb	PAER.0424.01021	0	0	0	0	0	0	0	0	0	0	0	0	0	0	0	0	0	0	0	0	0	0	0	0	0	0	0	0	0	0	0	0	0	0	0	0	0	0	0	0
ARLG-10689	ST298	USA	North America	Reyes et al 2023 Lancet Microb	PAER.0424.00698	0	0	0	0	0	0	0	0	0	0	0	0	0	0	0	0	0	0	0	0	0	0	0	0	0	0	0	0	0	0	0	0	0	0	0	0	0	0	0	0
ARLG-10690	ST235	USA	North America	Reyes et al 2023 Lancet Microb	PAER.0424.00606	0	0	0	0	0	0	0	0	0	0	0	0	0	0	0	0	0	0	0	0	0	0	0	0	0	0	0	0	0	0	0	0	0	0	0	0	0	0	0	0
ARLG-10691	ST175	USA	North America	Reyes et al 2023 Lancet Microb	PAER.0424.00586	0	0	0	0	0	0	0	0	0	0	0	0	0	0	0	0	0	0	0	0	0	0	0	0	0	0	0	0	0	0	0	0	0	0	0	0	0	0	0	0
ARLG-10692	ST348	USA	North America	Reyes et al 2023 Lancet Microb	PAER.0424.00914	0	0	0	0	0	0	0	0	0	0	0	0	0	0	0	0	0	0	0	0	0	0	0	0	0	0	0	0	0	0	0	0	0	0	0	0	0	0	0	0
ARLG-10693	ST395	USA	North America	Reyes et al 2023 Lancet Microb	PAER.0424.00573	0	0	0	0	0	0	0	0	0	0	0	0	0	0	0	0	0	0	0	0	0	0	0	0	0	0	0	0	0	0	0	0	0	0	0	0	0	0	0	0
ARLG-10694	ST244	USA	North America	Reyes et al 2023 Lancet Microb	PAER.0424.00960	0	0	0	0	0	0	0	0	0	0	0	0	0	0	0	0	0	0	0	0	0	0	0	0	0	0	0	0	0	0	0	0	0	0	0	0	0	0	0	0
ARLG-10695	ST235	USA	North America	Reyes et al 2023 Lancet Microb	PAER.0424.00842	0	0	0	0	0	0	0	0	0	0	0	0	0	0	0	0	0	0	0	0	0	0	0	0	0	0	0	0	0	0	0	0	0	0	0	0	0	0	0	0
ARLG-10697	ST252	USA	North America	Reyes et al 2023 Lancet Microb	PAER.0424.00594	0	0	0	0	0	0	0	0	0	0	0	0	0	0	0	0	0	0	0	0	0	0	0	0	0	0	0	0	0	0	0	0	0	0	0	0	0	0	0	0
ARLG-10700	ST4588	USA	North America	Reyes et al 2023 Lancet Microb	PAER.0424.00551	0	0	0	0	0	0	0	0	0	0	0	0	0	0	0	0	0	0	0	0	0	0	0	0	0	0	0	0	0	0	0	0	0	0	0	0	0	0	0	0
ARLG-10701	ST282	USA	North America	Reyes et al 2023 Lancet Microb	PAER.0424.01226	0	0	0	0	0	0	0	0	T91A	0	0	0	0	0	0	0	0	0	0	0	0	0	0	0	0	0	0	0	0	0	0	0	0	0	0	0	0	0	0	0
ARLG-10702	ST959	USA	North America	Reyes et al 2023 Lancet Microb	PAER.0424.00709	0	0	0	0	0	0	0	0	T91A	0	0	0	0	0	0	0	0	0	0	0	0	0	0	0	0	0	0	0	0	0	0	0	0	0	0	0	0	0	0	0
ARLG-10703	ST633	USA	North America	Reyes et al 2023 Lancet Microb	PAER.0424.00372	0	0	0	0	0	0	0	0	0	0	0	0	0	0	0	0	0	0	0	0	0	0	0	0	0	0	0	0	0	0	0	0	0	0	0	0	0	0	0	0
ARLG-10704	ST282	USA	North America	Reyes et al 2023 Lancet Microb	PAER.0424.00608	0	0	0	0	0	0	0	0	T91A	0	0	0	0	0	0	0	0	0	0	0	0	0	0	0	0	0	0	0	0	0	0	0	0	0	0	0	0	0	0	0
ARLG-10705	ST235	USA	North America	Reyes et al 2023 Lancet Microb	PAER.0424.00916	0	0	0	0	0	0	0	0	0	0	0	0	0	0	0	0	0	0	0	0	0	0	0	0	0	0	0	0	0	0	0	0	0	0	0	0	0	0	0	0
ARLG-10706	ST111	USA	North America	Reyes et al 2023 Lancet Microb	PAER.0424.01038	0	0	0	0	0	0	0	0	0	0	0	0	0	0	0	0	0	0	0	0	0	0	0	0	0	0	0	0	0	0	0	0	0	0	0	0	0	0	0	0
ARLG-10707	ST319	USA	North America	Reyes et al 2023 Lancet Microb	PAER.0424.00311	0	0	0	0	0	0	0	0	0	0	0	0	0	0	0	0	0	0	0	0	0	0	0	0	0	0	0	0	0	0	0	0	0	0	0	0	0	V537L	0	0
ARLG-10708	ST282	USA	North America	Reyes et al 2023 Lancet Microb	PAER.0424.01003	0	0	0	0	0	0	0	0	T91A	0	0	0	0	0	0	0	0	0	0	0	0	0	0	0	0	0	0	0	0	0	0	0	0	0	0	0	0	0	0	0
ARLG-10709	ST2132	USA	North America	Reyes et al 2023 Lancet Microb	PAER.0424.00183	0	0	0	0	0	0	0	0	0	0	0	0	0	0	0	0	0	0	0	0	0	0	0	0	0	0	0	0	0	0	0	0	0	0	0	0	0	0	0	0
ARLG-10710	ST111	USA	North America	Reyes et al 2023 Lancet Microb	PAER.0424.00828	0	0	0	0	0	0	0	0	0	0	0	0	0	0	0	0	0	0	0	0	0	0	0	0	0	0	0	0	0	0	0	0	0	0	0	0	0	0	0	0
ARLG-10712	ST4857	USA	North America	Reyes et al 2023 Lancet Microb	PAER.0424.00145	0	0	0	0	0	0	0	0	0	0	0	0	0	0	0	0	0	0	0	0	0	0	0	0	0	0	0	0	0	0	0	0	0	0	0	0	0	0	0	0
ARLG-10716	ST235	USA	North America	Reyes et al 2023 Lancet Microb	PAER.0424.00618	0	0	0	0	0	0	0	0	0	0	0	0	0	0	0	0	0	0	0	0	0	0	0	0	0	0	0	0	0	0	0	0	0	0	0	0	0	0	0	0
ARLG-10717	ST309	USA	North America	Reyes et al 2023 Lancet Microb	PAER.0424.00501	0	0	0	0	0	0	0	0	0	0	N117S	0	0	0	0	0	0	0	0	0	0	0	0	0	0	0	0	0	0	0	0	0	0	0	0	0	0	0	0	0
ARLG-10718	ST2715	USA	North America	Reyes et al 2023 Lancet Microb	PAER.0424.00101	0	0	0	0	0	0	0	0	0	0	0	0	0	0	0	0	0	0	0	0	0	0	0	0	0	0	0	0	0	0	0	0	0	0	0	0	0	0	0	0
ARLG-10720	ST309	USA	North America	Reyes et al 2023 Lancet Microb	PAER.0424.00590	0	0	0	0	0	0	0	0	0	0	N117S	0	0	0	0	0	0	0	0	0	0	0	0	0	0	0	0	0	0	0	0	0	0	0	0	0	0	0	0	0
ARLG-10721	ST308	USA	North America	Reyes et al 2023 Lancet Microb	PAER.0424.00743	0	0	0	0	0	0	0	0	0	0	0	0	0	0	0	0	0	0	0	0	0	0	0	0	0	0	0	0	0	0	0	0	0	0	0	0	0	0	0	0
ARLG-10722	ST155	USA	North America	Reyes et al 2023 Lancet Microb	PAER.0424.00977	0	0	0	0	0	0	0	0	0	0	0	0	0	0	0	0	0	0	0	0	0	0	0	0	0	0	0	0	0	0	0	0	0	0	0	0	0	0	0	0
ARLG-10723	ST164	USA	North America	Reyes et al 2023 Lancet Microb	PAER.0424.00133	0	0	0	0	0	0	0	0	0	0	0	0	0	0	0	0	0	0	0	0	0	0	0	0	0	0	0	0	0	0	R504C	0	0	0	0	0	0	0	0	0
ARLG-10725	ST244	USA	North America	Reyes et al 2023 Lancet Microb	PAER.0424.00300	0	0	0	0	0	0	0	0	0	0	0	0	0	0	0	0	0	0	0	0	0	0	0	0	0	0	0	0	0	0	0	0	0	0	0	0	0	0	0	0
ARLG-10726	ST274	USA	North America	Reyes et al 2023 Lancet Microb	PAER.0424.01125	0	0	0	0	0	0	0	0	0	0	0	0	0	0	0	0	0	0	0	0	0	0	0	0	0	0	0	0	0	0	0	0	0	0	0	0	0	0	0	0
ARLG-10727	ST277	USA	North America	Reyes et al 2023 Lancet Microb	PAER.0424.00720	0	0	0	0	0	0	0	0	0	0	0	0	0	0	0	0	0	0	0	0	0	0	0	0	0	0	0	0	0	0	0	0	0	0	0	0	0	0	0	0
ARLG-10729	ST244	USA	North America	Reyes et al 2023 Lancet Microb	PAER.0424.00933	0	0	0	0	0	0	0	0	0	0	0	0	0	0	0	0	0	0	0	0	0	0	0	0	0	0	0	0	0	0	0	0	0	0	0	0	0	0	0	0
ARLG-10730	ST235	USA	North America	Reyes et al 2023 Lancet Microb	PAER.0424.00656	0	0	0	0	0	0	0	0	0	0	0	0	0	0	0	0	0	0	0	0	0	0	0	0	0	0	0	0	0	0	0	0	0	0	0	0	0	0	0	0
ARLG-10731	ST253	USA	North America	Reyes et al 2023 Lancet Microb	PAER.0424.00530	0	0	0	0	0	0	0	0	0	0	0	0	0	0	0	0	0	0	0	0	0	0	0	0	0	0	0	0	0	0	0	0	0	0	0	0	0	0	0	0
ARLG-10732	ST1123	USA	North America	Reyes et al 2023 Lancet Microb	PAER.0424.00962	0	0	0	0	0	0	0	0	0	0	0	0	0	0	0	0	0	0	0	0	0	0	0	0	0	0	0	0	0	0	0	0	0	0	0	0	0	0	0	0
ARLG-10733	ST499	USA	North America	Reyes et al 2023 Lancet Microb	PAER.0424.00028	0	0	0	0	0	0	0	0	0	0	0	0	0	0	0	0	0	0	0	0	0	0	0	0	0	0	0	0	0	0	0	0	0	0	0	0	0	0	0	0
ARLG-10735	ST779	USA	North America	Reyes et al 2023 Lancet Microb	PAER.0424.00085	0	0	0	0	0	0	0	0	0	0	0	0	0	0	0	0	0	0	0	0	0	0	0	0	0	0	0	0	0	0	0	0	0	0	0	0	0	0	0	0
ARLG-10737	ST357	USA	North America	Reyes et al 2023 Lancet Microb	PAER.0424.00595	0	0	0	0	0	0	0	0	0	0	0	0	0	0	0	0	0	0	0	0	0	0	0	0	0	0	0	0	0	0	0	0	0	0	0	0	0	0	0	0
ARLG-10740	ST1025	USA	North America	Reyes et al 2023 Lancet Microb	PAER.0424.00279	0	0	0	0	0	0	0	0	0	0	0	0	0	0	0	0	0	0	0	0	0	0	0	0	0	0	0	0	0	0	0	0	0	0	0	0	0	0	0	0
ARLG-10742	ST179	USA	North America	Reyes et al 2023 Lancet Microb	PAER.0424.00450	0	0	0	0	0	0	0	0	0	0	0	0	0	0	0	0	0	0	0	0	0	0	0	0	0	0	0	0	0	0	0	0	0	0	0	0	0	0	0	0
ARLG-10743	ST385	USA	North America	Reyes et al 2023 Lancet Microb	PAER.0424.00012	0	0	0	0	0	0	0	0	0	0	0	0	0	0	0	0	0	0	0	0	0	0	0	0	0	0	0	0	0	0	0	0	0	0	0	0	0	0	0	0
ARLG-10744	ST261	USA	North America	Reyes et al 2023 Lancet Microb	PAER.0424.01161	0	0	0	0	0	0	0	0	0	0	0	0	0	0	0	0	0	0	0	0	0	0	0	0	0	0	0	0	0	0	0	0	0	0	0	0	0	0	0	0
ARLG-10745	ST959	USA	North America	Reyes et al 2023 Lancet Microb	PAER.0424.00588	0	0	0	0	0	0	0	0	T91A	0	0	0	0	0	0	0	0	0	0	0	0	0	0	0	0	0	0	0	0	0	0	0	0	0	0	0	0	0	0	0
ARLG-10747	ST966	USA	North America	Reyes et al 2023 Lancet Microb	PAER.0424.00723	0	0	0	0	0	0	0	0	0	0	0	0	0	0	0	0	0	0	0	0	0	0	0	0	0	0	0	0	0	0	0	0	0	0	0	0	0	0	0	0
ARLG-10749	ST252	USA	North America	Reyes et al 2023 Lancet Microb	PAER.0424.00483	0	0	0	0	0	0	0	0	0	0	0	0	0	0	0	0	0	0	0	0	0	0	0	0	0	0	0	0	0	0	0	0	0	0	0	0	0	0	0	0
ARLG-10755	ST242	USA	North America	Reyes et al 2023 Lancet Microb	PAER.0424.00237	0	0	0	0	0	0	0	0	0	0	0	0	0	0	0	0	0	0	0	0	0	0	0	0	0	0	0	0	0	0	0	0	0	0	0	0	0	0	0	0
ARLG-10756	ST298	USA	North America	Reyes et al 2023 Lancet Microb	PAER.0424.00767	0	0	0	0	0	0	0	0	0	0	0	0	0	0	0	0	0	0	0	0	0	0	0	0	0	0	0	0	0	0	0	0	0	0	0	0	0	0	0	0
ARLG-10759	ST235	USA	North America	Reyes et al 2023 Lancet Microb	PAER.0424.01002	0	0	0	0	0	0	0	0	0	0	0	0	0	0	0	0	0	0	0	0	0	0	0	0	0	0	0	0	0	0	0	0	0	0	0	0	0	0	0	0
ARLG-10760	ST179	USA	North America	Reyes et al 2023 Lancet Microb	PAER.0424.00702	0	0	0	L21P	0	0	0	0	0	0	0	0	0	0	0	0	0	0	0	0	0	0	0	0	0	0	0	0	0	0	0	0	0	0	0	0	0	0	0	0
ARLG-10762	ST235	USA	North America	Reyes et al 2023 Lancet Microb	PAER.0424.00894	0	0	0	0	0	0	0	0	0	0	0	0	0	0	0	0	0	0	0	0	0	0	0	0	0	0	0	0	0	0	0	0	0	0	0	0	0	0	0	0
ARLG-10766	ST27	USA	North America	Reyes et al 2023 Lancet Microb	PAER.0424.00645	0	0	0	0	0	0	0	0	0	0	0	0	0	0	0	0	0	0	0	0	0	0	0	0	0	0	0	0	0	0	0	0	0	0	0	0	0	0	0	0
ARLG-10773	ST564	USA	North America	Reyes et al 2023 Lancet Microb	PAER.0424.00246	0	0	0	0	0	0	0	0	0	0	0	0	0	0	0	0	0	0	0	0	0	0	0	0	0	0	0	0	0	0	0	0	0	0	0	0	0	0	0	0
ARLG-9130	ST17	Australia	Oceania	Reyes et al 2023 Lancet Microb	PAER.0424.00064	0	0	0	0	0	0	0	0	0	0	0	0	0	0	0	0	0	0	0	0	0	0	0	0	0	0	0	0	0	0	0	0	0	0	0	0	0	0	0	0
ARLG-9132	ST357	Australia	Oceania	Reyes et al 2023 Lancet Microb	PAER.0424.00897	0	0	0	0	0	0	0	0	0	0	0	0	0	0	0	0	0	0	0	0	0	0	0	0	0	0	0	0	0	0	0	0	0	0	0	0	0	0	0	0
ARLG-9133	ST1062	Australia	Oceania	Reyes et al 2023 Lancet Microb	PAER.0424.00027	0	0	0	0	0	0	0	0	0	0	0	0	0	0	0	0	0	0	0	0	0	0	0	0	0	0	0	0	0	0	R504C	0	0	0	0	0	0	0	0	0
ARLG-9134	ST644	Australia	Oceania	Reyes et al 2023 Lancet Microb	PAER.0424.00357	0	0	0	0	0	0	0	0	0	0	0	0	0	0	0	0	0	0	0	0	0	0	0	0	0	0	0	0	0	0	0	0	0	0	0	0	0	0	0	0
ARLG-9135	ST856	Australia	Oceania	Reyes et al 2023 Lancet Microb	PAER.0424.00303	0	0	0	0	0	0	0	0	0	0	0	0	0	0	0	0	0	0	0	0	0	0	0	0	0	0	0	0	0	0	0	0	0	0	0	0	0	0	0	0
ARLG-9136	ST252	Australia	Oceania	Reyes et al 2023 Lancet Microb	PAER.0424.00632	0	0	0	0	0	0	0	0	0	0	0	0	0	0	0	0	0	0	0	0	0	0	0	0	0	0	0	0	0	0	0	0	0	0	0	0	0	0	0	0
ARLG-9143	ST15	Australia	Oceania	Reyes et al 2023 Lancet Microb	PAER.0424.00280	0	0	0	0	0	0	0	0	0	0	0	0	0	0	0	0	0	0	0	0	0	0	0	0	0	0	0	0	0	0	0	0	0	0	0	0	0	0	0	0
ARLG-9144	ST274	Australia	Oceania	Reyes et al 2023 Lancet Microb	PAER.0424.00601	0	0	0	0	0	0	0	0	0	0	0	0	0	0	0	0	0	0	0	0	0	0	0	0	0	0	0	0	0	0	0	0	0	0	0	0	0	0	0	0
ARLG-9157	ST2048	Australia	Oceania	Reyes et al 2023 Lancet Microb	PAER.0424.00387	0	0	0	0	0	0	0	0	0	0	0	0	0	0	0	0	0	0	0	0	0	0	0	0	0	0	0	0	0	0	0	0	0	0	0	0	0	0	0	0
ARLG-9158	ST2048	Australia	Oceania	Reyes et al 2023 Lancet Microb	PAER.0424.01166	0	0	0	0	0	0	0	0	0	0	0	0	0	0	0	0	0	0	0	0	0	0	0	0	0	0	0	0	0	0	0	0	0	0	0	0	0	0	0	0
ARLG-9159	ST309	Australia	Oceania	Reyes et al 2023 Lancet Microb	PAER.0424.01286	0	0	0	0	0	0	0	0	0	0	N117S	0	0	0	0	0	0	0	0	0	0	0	0	0	0	0	0	0	0	0	0	0	0	0	0	0	0	0	0	0
ARLG-9160	ST111	Lebanon	Asia	Reyes et al 2023 Lancet Microb	PAER.0424.00631	0	0	0	0	0	0	0	0	0	0	0	0	0	0	0	0	0	0	0	0	0	0	0	0	0	0	0	0	0	0	0	0	0	0	0	0	0	0	0	0
ARLG-9161	ST111	Lebanon	Asia	Reyes et al 2023 Lancet Microb	PAER.0424.00904	0	0	0	0	0	0	0	0	0	0	0	0	0	0	0	0	0	0	0	0	0	0	0	0	0	0	0	0	0	0	0	0	0	0	0	0	0	0	0	0
ARLG-9162	ST309	Lebanon	Asia	Reyes et al 2023 Lancet Microb	PAER.0424.00495	0	0	0	0	0	0	0	0	0	0	N117S	0	0	0	0	0	0	0	0	0	0	0	0	0	0	0	0	0	0	0	0	0	0	0	0	0	0	0	0	0
ARLG-9164	ST357	Lebanon	Asia	Reyes et al 2023 Lancet Microb	PAER.0424.01181	0	0	0	0	0	0	0	0	0	0	0	0	0	0	0	0	0	0	0	0	0	0	0	0	0	0	0	0	0	0	0	0	0	0	0	0	0	0	0	0
ARLG-9166	ST111	Lebanon	Asia	Reyes et al 2023 Lancet Microb	PAER.0424.00924	0	0	0	0	0	0	0	0	0	0	0	0	0	0	0	0	0	0	0	0	0	0	0	0	0	0	0	0	0	0	0	0	0	0	0	0	0	0	0	0
ARLG-9168	ST137	Lebanon	Asia	Reyes et al 2023 Lancet Microb	PAER.0424.00254	0	0	0	0	0	0	0	0	0	0	0	0	0	0	0	0	0	0	0	0	0	0	0	0	0	0	0	0	0	0	0	0	0	0	0	0	0	0	0	0
ARLG-9169	ST233	Lebanon	Asia	Reyes et al 2023 Lancet Microb	PAER.0424.00843	0	0	0	0	0	0	0	0	0	0	0	0	0	0	0	0	0	0	0	0	0	0	0	0	0	0	0	0	0	0	0	0	0	0	0	0	0	0	0	0
ARLG-9170	ST508	Lebanon	Asia	Reyes et al 2023 Lancet Microb	PAER.0424.00235	0	0	0	0	0	0	0	0	0	0	0	0	0	0	0	0	0	0	0	0	0	0	0	0	0	0	0	A474S	0	0	0	0	0	0	0	0	0	0	0	0
ARLG-9171	ST357	Lebanon	Asia	Reyes et al 2023 Lancet Microb	PAER.0424.00774	0	0	0	0	0	0	0	0	0	0	0	0	0	0	0	0	0	0	0	0	0	0	0	0	0	0	0	0	0	0	0	0	0	0	0	0	0	0	0	0
ARLG-9172	ST875	Lebanon	Asia	Reyes et al 2023 Lancet Microb	PAER.0424.00023	0	0	0	0	0	0	0	0	0	0	0	0	0	0	0	0	0	0	0	0	0	0	0	0	0	0	0	0	0	0	R504C	0	0	0	0	0	0	0	0	0
ARLG-9174	ST111	Lebanon	Asia	Reyes et al 2023 Lancet Microb	PAER.0424.01005	0	0	0	0	0	0	0	0	0	0	0	0	0	0	0	0	0	0	0	0	0	0	0	0	0	0	0	0	0	0	0	0	0	0	0	0	0	0	0	0
ARLG-9175	ST712	Lebanon	Asia	Reyes et al 2023 Lancet Microb	PAER.0424.00940	0	0	0	0	0	0	0	0	0	0	0	A139S	0	0	0	0	0	0	0	0	0	0	0	0	0	0	0	0	0	0	0	0	0	0	0	0	0	0	0	0
ARLG-9177	ST927	Lebanon	Asia	Reyes et al 2023 Lancet Microb	PAER.0424.00030	0	0	0	0	0	0	0	0	0	0	0	0	0	0	0	0	0	0	0	0	0	0	0	0	0	0	0	0	0	0	0	0	0	0	0	0	0	0	0	0
ARLG-9179	ST2241	Lebanon	Asia	Reyes et al 2023 Lancet Microb	PAER.0424.00112	0	0	0	0	0	0	0	0	0	0	0	0	0	0	0	0	0	0	0	0	0	0	0	0	0	0	0	0	0	0	0	0	0	0	0	0	0	0	0	0
ARLG-9183	ST234	Lebanon	Asia	Reyes et al 2023 Lancet Microb	PAER.0424.00626	0	0	0	0	0	0	0	0	0	0	0	0	0	0	0	0	0	0	0	0	0	0	0	0	0	0	0	0	0	0	0	0	0	0	0	0	0	0	0	0
ARLG-9184	ST111	Lebanon	Asia	Reyes et al 2023 Lancet Microb	PAER.0424.01058	0	0	0	0	0	0	0	0	0	0	0	0	0	0	0	0	0	0	0	0	0	0	0	0	0	0	0	0	0	0	0	0	0	0	0	0	0	0	0	0
ARLG-9186	ST357	Lebanon	Asia	Reyes et al 2023 Lancet Microb	PAER.0424.01037	0	0	0	0	0	0	0	0	0	0	0	0	0	0	0	0	0	0	0	0	0	0	0	0	0	0	0	0	0	0	0	0	0	0	0	0	0	0	0	0
ARLG-9187	ST111	Lebanon	Asia	Reyes et al 2023 Lancet Microb	PAER.0424.00857	0	0	0	0	0	0	0	0	0	0	0	0	0	0	0	0	0	0	0	0	0	0	0	0	0	0	0	0	0	0	0	0	0	0	0	0	0	0	0	0
ARLG-9188	ST357	Lebanon	Asia	Reyes et al 2023 Lancet Microb	PAER.0424.00902	0	0	0	0	0	0	0	0	0	0	0	0	0	0	0	0	0	0	0	0	0	0	0	0	0	0	0	0	0	0	0	0	0	0	0	0	0	0	0	0
ARLG-9190	ST111	Lebanon	Asia	Reyes et al 2023 Lancet Microb	PAER.0424.00661	0	0	0	0	0	0	0	0	0	0	0	0	0	0	0	0	0	0	0	0	0	0	0	0	0	0	0	0	0	0	0	0	0	0	0	0	0	0	0	0
ARLG-9192b	NOT_ASSIGNED	Lebanon	Asia	Reyes et al 2023 Lancet Microb	PAER.0424.00048	0	0	0	0	0	0	0	0	0	0	0	0	0	0	0	0	0	0	0	0	0	0	0	0	0	0	0	0	0	0	0	0	0	0	0	0	0	0	0	0
ARLG-9194	ST233	Lebanon	Asia	Reyes et al 2023 Lancet Microb	PAER.0424.00370	0	0	0	0	0	0	0	0	0	0	0	0	0	0	0	0	0	0	0	0	0	0	0	0	0	0	0	0	0	0	0	0	0	0	0	0	0	0	0	0
ARLG-9195	ST233	Lebanon	Asia	Reyes et al 2023 Lancet Microb	PAER.0424.00419	0	0	0	0	0	0	0	0	0	0	0	0	0	0	0	0	0	0	0	0	0	0	0	0	0	0	0	0	0	0	0	0	0	0	0	0	0	0	0	0
ARLG-9196	ST111	Lebanon	Asia	Reyes et al 2023 Lancet Microb	PAER.0424.00777	0	0	0	0	0	0	0	0	0	0	0	0	0	0	0	0	0	0	0	0	0	0	0	0	0	0	0	0	0	0	0	0	0	0	0	0	0	0	0	0
ARLG-9197	ST233	Lebanon	Asia	Reyes et al 2023 Lancet Microb	PAER.0424.00241	0	0	0	0	0	0	0	0	0	0	0	0	0	0	0	0	0	0	0	0	0	0	0	0	0	0	0	0	0	0	0	0	0	0	0	0	0	0	0	0
ARLG-9198	ST235	Lebanon	Asia	Reyes et al 2023 Lancet Microb	PAER.0424.01189	0	0	0	0	0	0	0	0	0	0	0	0	0	0	0	0	0	0	0	0	0	0	0	0	0	0	0	0	0	0	0	0	0	0	0	0	0	0	0	0
ARLG-9199	ST155	Lebanon	Asia	Reyes et al 2023 Lancet Microb	PAER.0424.00986	0	0	0	0	0	0	0	0	0	0	0	0	0	0	0	0	0	0	0	0	0	0	0	0	0	0	0	0	0	0	0	0	0	0	0	0	0	0	0	0
ARLG-9200	ST111	Lebanon	Asia	Reyes et al 2023 Lancet Microb	PAER.0424.00778	0	0	0	0	0	0	0	0	0	0	0	0	0	0	0	0	0	0	0	0	0	0	0	0	0	0	0	0	0	0	0	0	0	0	0	0	0	0	0	0
ARLG-9201	ST357	Lebanon	Asia	Reyes et al 2023 Lancet Microb	PAER.0424.00873	0	0	0	0	0	0	0	0	0	0	0	0	0	0	0	0	0	0	0	0	0	0	0	0	0	0	0	0	0	0	0	0	0	0	0	0	0	0	0	0
ARLG-9202	ST111	Lebanon	Asia	Reyes et al 2023 Lancet Microb	PAER.0424.00944	0	0	0	0	0	0	0	0	0	0	0	0	0	0	0	0	0	0	0	0	0	0	0	0	0	0	0	0	0	0	0	0	0	0	0	0	0	0	0	0
ARLG-9203	ST260	Lebanon	Asia	Reyes et al 2023 Lancet Microb	PAER.0424.00687	0	0	0	0	0	0	0	0	0	0	0	0	0	0	0	0	0	0	0	0	0	0	0	0	0	0	0	0	0	0	0	0	0	0	0	0	0	0	0	0
ARLG-9204	ST111	Lebanon	Asia	Reyes et al 2023 Lancet Microb	PAER.0424.00876	0	0	0	0	0	0	0	0	0	0	0	0	0	0	0	0	0	0	0	0	0	0	0	0	0	0	0	0	0	0	0	0	0	0	0	0	0	0	0	0
ARLG-9205	ST111	Lebanon	Asia	Reyes et al 2023 Lancet Microb	PAER.0424.00803	0	0	0	0	0	0	0	0	0	0	0	0	0	0	0	0	0	0	0	0	0	0	0	0	0	0	0	0	0	0	0	0	0	0	0	0	0	0	0	0
ARLG-9206	ST569	Lebanon	Asia	Reyes et al 2023 Lancet Microb	PAER.0424.00251	0	0	0	0	0	0	0	0	T91A	0	0	0	0	0	0	0	0	0	0	0	0	0	0	0	0	0	0	0	0	0	0	0	0	0	0	0	F533L	0	0	0
ARLG-9207	ST2949	Lebanon	Asia	Reyes et al 2023 Lancet Microb	PAER.0424.01039	0	0	0	0	0	0	0	0	0	0	0	0	0	0	0	0	0	0	0	0	0	0	0	0	0	0	0	0	0	0	0	0	0	0	0	0	0	0	0	0
ARLG-9209	ST233	Saudi Arabia	Asia	Reyes et al 2023 Lancet Microb	PAER.0424.00997	0	0	0	0	0	0	0	0	0	0	0	0	0	0	0	0	0	0	0	0	0	0	0	0	0	0	0	0	0	0	0	0	0	0	0	0	0	0	0	0
ARLG-9212	ST369	Saudi Arabia	Asia	Reyes et al 2023 Lancet Microb	PAER.0424.01000	0	0	0	0	0	0	0	0	0	0	0	0	0	0	0	0	0	0	0	0	0	0	0	0	0	0	0	0	0	0	0	0	0	0	0	0	0	0	0	0
ARLG-9213	ST235	Saudi Arabia	Asia	Reyes et al 2023 Lancet Microb	PAER.0424.00793	0	0	0	0	0	0	0	0	0	0	0	0	0	0	0	0	0	0	0	0	0	0	0	0	0	0	0	0	0	0	0	0	0	0	0	0	0	0	0	0
ARLG-9215	NOT_ASSIGNED	Saudi Arabia	Asia	Reyes et al 2023 Lancet Microb	PAER.0424.00304	0	0	0	0	0	0	0	0	0	0	0	0	0	0	0	0	0	0	0	0	0	0	0	0	0	0	0	0	0	0	0	0	0	0	0	0	0	0	0	0
ARLG-9216	ST253	Saudi Arabia	Asia	Reyes et al 2023 Lancet Microb	PAER.0424.00435	0	0	0	0	0	0	0	0	0	0	0	0	0	0	0	0	0	0	0	0	0	0	0	0	0	0	0	0	0	0	0	0	0	0	0	0	0	0	0	0
ARLG-9219	ST654	Saudi Arabia	Asia	Reyes et al 2023 Lancet Microb	PAER.0424.00745	0	0	0	0	0	0	0	0	0	0	0	0	0	0	0	0	0	0	0	0	0	0	0	0	0	0	0	0	0	0	0	0	0	0	0	0	0	0	0	0
ARLG-9222	ST235	Saudi Arabia	Asia	Reyes et al 2023 Lancet Microb	PAER.0424.00623	0	0	0	0	0	0	0	0	0	0	0	0	0	0	0	0	0	0	0	0	0	0	0	0	0	0	0	0	0	0	0	0	0	0	0	0	0	0	0	0
ARLG-9227	ST235	Saudi Arabia	Asia	Reyes et al 2023 Lancet Microb	PAER.0424.00799	0	0	0	0	0	0	0	0	0	0	0	0	0	0	0	0	0	0	0	0	0	0	0	0	0	0	0	0	0	0	0	0	0	0	0	0	0	0	0	0
ARLG-9228	ST235	Saudi Arabia	Asia	Reyes et al 2023 Lancet Microb	PAER.0424.01293	0	0	0	0	0	0	0	0	0	0	0	0	0	0	0	0	0	0	0	0	0	0	0	0	0	0	0	0	0	0	0	0	0	0	0	0	0	0	0	0
ARLG-9231	NOT_ASSIGNED	Saudi Arabia	Asia	Reyes et al 2023 Lancet Microb	PAER.0424.01070	0	0	0	0	0	0	0	0	0	0	0	0	0	0	0	0	0	0	0	0	0	0	0	0	0	0	0	0	0	0	0	0	0	0	0	0	0	0	0	0
ARLG-9232	ST2556	Saudi Arabia	Asia	Reyes et al 2023 Lancet Microb	PAER.0424.00704	0	0	0	0	0	0	0	0	0	0	N117S	0	0	0	0	0	0	0	0	0	0	0	0	0	0	0	0	0	0	0	0	0	0	0	0	0	0	0	0	0
ARLG-9233	ST260	Saudi Arabia	Asia	Reyes et al 2023 Lancet Microb	PAER.0424.00735	0	0	0	0	0	0	0	0	0	0	0	0	0	0	0	0	0	0	0	0	0	0	0	0	0	0	0	0	0	0	0	0	0	0	0	0	0	0	0	0
ARLG-9234	ST1405	Saudi Arabia	Asia	Reyes et al 2023 Lancet Microb	PAER.0424.01294	0	0	0	0	0	0	0	0	0	0	0	0	0	0	0	0	0	0	0	0	0	0	0	0	0	0	0	0	0	0	0	0	0	0	0	0	0	0	0	0
ARLG-9235	ST235	Saudi Arabia	Asia	Reyes et al 2023 Lancet Microb	PAER.0424.01026	0	0	0	0	0	0	0	0	0	0	0	0	0	0	0	0	0	0	0	0	0	0	0	0	0	0	0	0	0	0	0	0	0	0	0	0	0	0	0	0
ARLG-9236	ST357	Saudi Arabia	Asia	Reyes et al 2023 Lancet Microb	PAER.0424.00915	0	0	0	0	0	0	0	0	0	0	0	0	0	0	0	0	0	0	0	0	0	0	0	0	0	0	0	0	0	0	0	0	0	0	0	0	0	0	0	0
ARLG-9238	ST487	Saudi Arabia	Asia	Reyes et al 2023 Lancet Microb	PAER.0424.01297	0	0	0	0	0	0	0	0	0	0	0	0	0	0	0	0	0	0	0	0	0	0	0	0	0	0	0	0	0	0	0	0	0	0	0	0	0	0	0	0
ARLG-9239	ST1978	Saudi Arabia	Asia	Reyes et al 2023 Lancet Microb	PAER.0424.00683	0	0	Y5H	0	0	0	0	0	T91A	0	0	A139S	0	0	0	0	0	L239V	0	0	0	0	0	0	0	0	0	0	0	0	0	0	0	0	0	0	0	0	0	0
ARLG-9241	ST235	Saudi Arabia	Asia	Reyes et al 2023 Lancet Microb	PAER.0424.01263	0	0	0	0	0	0	0	0	0	0	0	0	0	0	0	0	0	0	0	0	0	0	0	0	0	0	0	0	0	0	0	0	0	0	0	0	0	0	0	0
ARLG-9242	ST654	Saudi Arabia	Asia	Reyes et al 2023 Lancet Microb	PAER.0424.00457	0	0	0	0	0	0	0	0	0	0	0	0	0	0	0	0	0	0	0	0	0	0	0	0	0	0	0	0	0	0	0	0	0	0	0	0	0	0	0	0
ARLG-9243	ST209	Saudi Arabia	Asia	Reyes et al 2023 Lancet Microb	PAER.0424.01231	0	0	0	0	0	0	0	0	0	0	0	0	0	0	0	0	0	0	0	0	0	0	0	0	0	0	0	0	0	0	0	0	0	0	0	0	0	0	0	0
ARLG-9244	ST308	Saudi Arabia	Asia	Reyes et al 2023 Lancet Microb	PAER.0424.00630	0	0	0	0	0	0	0	0	0	0	0	0	0	0	0	0	0	0	0	0	0	0	0	0	0	0	0	0	0	0	0	0	0	0	0	0	0	0	0	0
ARLG-9246	ST309	Saudi Arabia	Asia	Reyes et al 2023 Lancet Microb	PAER.0424.00398	0	0	0	0	0	0	0	0	0	0	N117S	0	0	0	0	0	0	0	0	0	0	0	0	0	0	0	0	0	0	0	0	0	0	0	0	0	0	0	0	0
ARLG-9247	ST313	Saudi Arabia	Asia	Reyes et al 2023 Lancet Microb	PAER.0424.00837	0	0	0	0	0	0	0	0	0	0	0	0	0	0	0	0	0	0	0	0	0	0	0	0	0	0	0	0	0	0	0	0	0	0	0	0	0	0	0	0
ARLG-9248	ST1684	Saudi Arabia	Asia	Reyes et al 2023 Lancet Microb	PAER.0424.00118	0	0	0	0	0	0	0	0	0	0	0	0	0	0	0	0	0	0	0	0	0	0	0	0	0	0	0	0	0	0	0	0	0	0	0	0	0	0	0	0
ARLG-9249	ST357	Saudi Arabia	Asia	Reyes et al 2023 Lancet Microb	PAER.0424.01011	0	0	0	0	0	0	0	0	0	0	0	0	0	0	0	0	0	0	0	0	0	0	0	0	0	0	0	0	0	0	0	0	0	0	0	0	0	0	0	0
ARLG-9251	ST357	Saudi Arabia	Asia	Reyes et al 2023 Lancet Microb	PAER.0424.00891	0	0	0	0	0	0	0	0	0	0	0	0	0	0	0	0	0	0	0	0	0	0	0	0	0	0	0	0	0	0	0	0	0	0	0	0	0	0	0	0
ARLG-9252	ST1270	Saudi Arabia	Asia	Reyes et al 2023 Lancet Microb	PAER.0424.00765	0	0	0	0	0	0	0	0	0	0	0	0	0	0	0	0	0	0	0	0	0	0	0	0	0	0	0	0	0	0	0	0	0	0	0	0	0	0	0	0
ARLG-9253	ST2333	Saudi Arabia	Asia	Reyes et al 2023 Lancet Microb	PAER.0424.00438	0	0	0	0	0	0	0	0	0	0	0	0	0	0	0	0	0	0	0	0	0	0	0	0	0	0	0	0	0	0	0	0	0	0	0	0	0	0	0	0
ARLG-9254	ST699	Saudi Arabia	Asia	Reyes et al 2023 Lancet Microb	PAER.0424.00505	0	0	0	0	0	0	0	0	0	0	0	0	0	0	0	0	0	0	0	0	0	0	0	0	0	0	0	0	0	0	0	0	0	0	0	0	0	0	0	0
ARLG-9256	ST270	Saudi Arabia	Asia	Reyes et al 2023 Lancet Microb	PAER.0424.00733	0	0	0	0	0	0	0	0	0	0	0	0	0	0	0	0	0	0	0	0	0	0	0	0	0	0	0	0	0	0	0	0	0	0	0	0	0	0	0	0
ARLG-9257	NOT_ASSIGNED	Saudi Arabia	Asia	Reyes et al 2023 Lancet Microb	PAER.0424.00538	0	0	0	0	0	0	0	0	0	0	0	0	0	0	0	0	0	0	0	0	0	0	0	0	0	0	0	0	0	0	0	0	0	0	0	0	0	0	0	0
ARLG-9258	ST274	Saudi Arabia	Asia	Reyes et al 2023 Lancet Microb	PAER.0424.00520	0	0	0	0	0	0	0	0	0	0	0	0	0	0	0	0	0	0	0	0	0	0	0	0	0	0	0	0	0	0	0	0	0	0	0	0	0	0	0	0
ARLG-9259	ST558	Saudi Arabia	Asia	Reyes et al 2023 Lancet Microb	PAER.0424.00342	0	0	0	0	0	0	0	0	0	0	0	0	0	0	0	0	0	0	0	0	0	0	0	0	0	0	0	0	0	0	0	0	0	0	0	0	0	0	0	0
ARLG-9261	ST9261	Saudi Arabia	Asia	Reyes et al 2023 Lancet Microb	PAER.0424.00919	0	0	0	0	0	0	0	0	0	0	0	0	0	0	0	0	0	0	0	0	0	0	0	0	0	0	0	0	0	0	0	0	0	0	0	0	0	0	0	0
ARLG-9262	ST244	Saudi Arabia	Asia	Reyes et al 2023 Lancet Microb	PAER.0424.00747	0	0	0	0	0	0	0	0	0	0	0	0	0	0	0	0	0	0	0	0	0	0	0	0	0	0	0	0	0	0	0	0	0	0	0	0	0	0	0	0
ARLG-9264	ST235	Saudi Arabia	Asia	Reyes et al 2023 Lancet Microb	PAER.0424.00740	0	0	0	0	0	0	0	0	0	0	0	0	0	0	0	0	0	0	0	0	0	0	0	0	0	0	0	0	0	0	0	0	0	0	0	0	0	0	0	0
ARLG-9265	ST235	Saudi Arabia	Asia	Reyes et al 2023 Lancet Microb	PAER.0424.00955	0	0	0	0	0	0	0	0	0	0	0	0	0	0	0	0	0	0	0	0	0	0	0	0	0	0	0	0	0	0	0	0	0	0	0	0	0	0	0	0
ARLG-9266	ST235	Saudi Arabia	Asia	Reyes et al 2023 Lancet Microb	PAER.0424.00851	0	0	0	0	0	0	0	0	0	0	0	0	0	0	0	0	0	0	0	0	0	0	0	0	0	0	0	0	0	0	0	0	0	0	0	0	0	0	0	0
ARLG-9267	ST235	Saudi Arabia	Asia	Reyes et al 2023 Lancet Microb	PAER.0424.01056	0	0	0	0	0	0	0	0	0	0	0	0	0	0	0	0	0	0	0	0	0	0	0	0	0	0	0	0	0	0	0	0	0	0	0	0	0	0	0	0
ARLG-9268	ST992	Saudi Arabia	Asia	Reyes et al 2023 Lancet Microb	PAER.0424.00289	0	0	0	0	0	0	0	0	0	0	N117S	0	0	0	0	0	0	0	0	0	0	0	0	0	0	0	0	0	0	0	0	0	0	0	0	0	0	0	0	0
ARLG-9269	ST235	Saudi Arabia	Asia	Reyes et al 2023 Lancet Microb	PAER.0424.01065	0	0	0	0	0	0	0	0	0	0	0	0	0	0	0	0	0	0	0	0	0	0	0	0	0	0	0	0	0	0	0	0	0	0	0	0	0	0	0	0
ARLG-9270	ST244	Saudi Arabia	Asia	Reyes et al 2023 Lancet Microb	PAER.0424.00437	0	0	0	0	0	0	0	0	0	0	0	0	0	0	0	0	0	0	0	0	0	0	0	0	0	0	0	0	0	0	0	0	0	0	0	0	0	0	0	0
ARLG-9271	NOT_ASSIGNED	Saudi Arabia	Asia	Reyes et al 2023 Lancet Microb	PAER.0424.00209	0	0	0	0	0	0	0	0	0	0	0	0	0	0	0	0	0	0	0	0	0	0	0	0	0	0	0	0	0	0	0	0	0	0	0	0	0	0	0	0
ARLG-9274	ST2389	Saudi Arabia	Asia	Reyes et al 2023 Lancet Microb	PAER.0424.00553	0	0	0	0	0	0	0	0	0	0	0	0	0	0	0	0	0	0	0	0	0	0	0	0	0	0	0	0	0	0	0	0	0	0	0	0	0	0	0	0
ARLG-9276	ST155	Saudi Arabia	Asia	Reyes et al 2023 Lancet Microb	PAER.0424.00760	0	0	0	0	0	0	0	0	0	0	0	0	0	0	0	0	0	0	0	0	0	0	0	0	0	0	0	0	0	0	0	0	0	0	0	0	0	0	0	0
ARLG-9277	ST235	Saudi Arabia	Asia	Reyes et al 2023 Lancet Microb	PAER.0424.00768	0	0	0	0	0	0	0	0	0	0	0	0	0	0	0	0	0	0	0	0	0	0	0	0	0	0	0	0	0	0	0	0	0	0	0	0	0	0	0	0
ARLG-9280	ST2126	Saudi Arabia	Asia	Reyes et al 2023 Lancet Microb	PAER.0424.00454	0	0	0	0	0	0	0	0	0	0	0	0	0	0	0	0	0	0	0	0	0	0	0	0	0	0	0	0	0	0	0	0	0	0	0	0	0	0	0	0
ARLG-9282	ST253	Saudi Arabia	Asia	Reyes et al 2023 Lancet Microb	PAER.0424.00987	0	0	0	0	0	0	0	0	0	0	0	0	0	0	0	0	0	0	0	0	0	0	0	0	0	0	0	0	0	0	0	0	0	0	0	0	0	0	0	0
ARLG-9284	ST1028	Saudi Arabia	Asia	Reyes et al 2023 Lancet Microb	PAER.0424.00106	0	0	0	0	0	0	0	0	0	0	0	0	0	0	0	0	0	0	0	0	0	0	0	0	0	0	0	0	0	0	0	0	0	0	0	0	0	0	0	0
ARLG-9285	NOT_ASSIGNED	Saudi Arabia	Asia	Reyes et al 2023 Lancet Microb	PAER.0424.01203	0	0	0	0	0	0	0	0	0	0	0	0	0	0	0	0	0	0	0	0	0	0	0	0	0	0	0	0	0	0	0	0	0	0	0	0	0	0	0	0
ARLG-9286	ST357	Saudi Arabia	Asia	Reyes et al 2023 Lancet Microb	PAER.0424.00900	0	0	0	0	0	0	0	0	0	0	0	0	0	0	0	0	0	0	0	0	0	0	0	0	0	0	0	0	0	0	0	0	0	0	0	0	0	0	0	0
ARLG-9292	ST773	Saudi Arabia	Asia	Reyes et al 2023 Lancet Microb	PAER.0424.00779	0	0	0	0	0	0	0	0	0	0	0	0	0	0	0	0	0	0	0	0	0	0	0	0	0	0	0	0	0	0	0	0	0	0	0	0	0	0	0	0
ARLG-9293	ST274	Saudi Arabia	Asia	Reyes et al 2023 Lancet Microb	PAER.0424.00605	0	0	0	0	0	0	0	0	0	0	0	0	0	0	0	0	0	0	0	0	0	0	0	0	0	0	0	0	0	0	0	0	0	0	0	0	0	0	0	0
ARLG-9294	ST988	Saudi Arabia	Asia	Reyes et al 2023 Lancet Microb	PAER.0424.01079	0	0	0	0	0	0	0	0	0	0	0	0	0	0	0	0	0	0	0	0	0	0	0	0	0	0	0	0	0	0	0	0	0	0	0	0	0	0	0	0
ARLG-9296	ST299	Saudi Arabia	Asia	Reyes et al 2023 Lancet Microb	PAER.0424.00194	0	0	0	0	0	0	0	0	0	0	0	0	0	0	0	0	0	0	0	0	0	0	0	0	0	0	0	0	0	0	0	0	0	0	0	0	0	0	0	0
ARLG-9298	ST1228	Saudi Arabia	Asia	Reyes et al 2023 Lancet Microb	PAER.0424.01224	0	0	0	0	0	0	0	0	0	0	0	0	0	0	0	0	0	0	0	0	0	0	0	0	0	0	0	0	0	0	0	0	0	0	0	0	0	0	0	0
ARLG-9300	ST308	Singapore	Asia	Reyes et al 2023 Lancet Microb	PAER.0424.00492	0	0	0	0	0	0	0	0	0	0	0	0	0	0	0	0	0	0	0	0	0	0	0	0	0	0	0	0	0	0	0	0	0	0	0	0	0	0	0	0
ARLG-9301	ST274	Singapore	Asia	Reyes et al 2023 Lancet Microb	PAER.0424.00315	0	0	0	0	0	0	0	0	0	0	0	0	0	0	0	0	0	0	0	0	0	0	0	0	0	0	0	0	0	0	0	0	0	0	0	0	0	0	0	0
ARLG-9302	ST308	Singapore	Asia	Reyes et al 2023 Lancet Microb	PAER.0424.00610	0	0	0	0	0	0	0	0	0	0	0	0	0	0	0	0	0	0	0	0	0	0	0	0	0	0	0	0	0	0	0	0	0	0	0	0	0	0	0	0
ARLG-9311	ST823	Singapore	Asia	Reyes et al 2023 Lancet Microb	PAER.0424.00394	0	0	0	0	0	0	0	0	0	0	0	0	0	0	0	0	0	0	0	0	0	0	0	0	0	0	0	0	0	0	0	0	0	0	0	0	0	0	0	0
ARLG-9312	ST235	Singapore	Asia	Reyes et al 2023 Lancet Microb	PAER.0424.00847	0	0	0	0	0	0	0	0	0	0	0	0	0	0	0	0	0	0	0	0	0	0	0	0	0	0	0	0	0	0	0	0	0	0	0	0	0	0	0	0
ARLG-9324	ST823	Singapore	Asia	Reyes et al 2023 Lancet Microb	PAER.0424.00458	0	0	0	0	0	0	0	0	0	0	0	0	0	0	0	0	0	0	0	0	0	0	0	0	0	0	0	0	0	0	0	0	0	0	0	0	0	0	0	0
ARLG-9325	ST308	Singapore	Asia	Reyes et al 2023 Lancet Microb	PAER.0424.00802	0	0	0	0	0	0	0	0	0	0	0	0	0	0	0	0	0	0	0	0	0	0	0	0	0	0	0	0	0	0	0	0	0	0	0	0	0	0	0	0
ARLG-9326	ST306	Singapore	Asia	Reyes et al 2023 Lancet Microb	PAER.0424.00710	0	0	0	0	0	0	0	0	0	0	0	0	0	0	0	0	0	0	0	0	0	0	0	0	0	0	0	0	0	0	0	0	0	0	0	0	0	0	0	0
ARLG-9328	ST308	Singapore	Asia	Reyes et al 2023 Lancet Microb	PAER.0424.00764	0	0	0	0	0	0	0	0	0	0	0	0	0	0	0	0	0	0	0	0	0	0	0	0	0	0	0	0	0	0	0	0	0	0	0	0	0	0	0	0
ARLG-9329	ST308	Singapore	Asia	Reyes et al 2023 Lancet Microb	PAER.0424.00629	0	0	0	0	0	0	0	0	0	0	0	0	0	0	0	0	0	0	0	0	0	0	0	0	0	0	0	0	0	0	0	0	0	0	0	0	0	0	0	0
ARLG-9334	ST823	Singapore	Asia	Reyes et al 2023 Lancet Microb	PAER.0424.01295	0	0	0	0	0	0	0	0	0	0	0	0	0	0	0	0	0	0	0	0	0	0	0	0	0	0	0	0	0	0	0	0	0	0	0	0	0	0	0	0
ARLG-9335	ST308	Singapore	Asia	Reyes et al 2023 Lancet Microb	PAER.0424.01105	0	0	0	0	0	0	0	0	0	0	0	0	0	0	0	0	0	0	0	0	0	0	0	0	0	0	0	0	0	0	0	0	0	0	0	0	0	0	0	0
ARLG-9337	ST235	Singapore	Asia	Reyes et al 2023 Lancet Microb	PAER.0424.01071	0	0	0	0	0	0	0	0	0	0	0	0	0	0	0	0	0	0	0	0	0	0	0	0	0	0	0	0	0	0	0	0	0	0	0	0	0	0	0	0
ARLG-9338	ST115	Singapore	Asia	Reyes et al 2023 Lancet Microb	PAER.0424.01296	0	0	0	0	0	0	0	0	0	0	0	0	0	0	0	0	0	0	0	0	0	0	0	0	0	0	0	0	0	0	0	0	0	0	0	0	0	0	0	0
ARLG-9341	ST235	Singapore	Asia	Reyes et al 2023 Lancet Microb	PAER.0424.01216	0	0	0	0	0	0	0	0	0	0	0	0	0	0	0	0	0	0	0	0	0	0	0	0	0	0	0	0	0	0	0	0	0	0	0	0	0	0	0	0
ARLG-9342	ST235	Singapore	Asia	Reyes et al 2023 Lancet Microb	PAER.0424.01036	0	0	0	0	0	0	0	0	0	0	0	0	0	0	0	0	0	0	0	0	0	0	0	0	0	0	0	0	0	0	0	0	0	0	0	0	0	0	0	0
ARLG-9343	ST313	Singapore	Asia	Reyes et al 2023 Lancet Microb	PAER.0424.00707	0	0	0	0	0	0	0	0	0	0	0	0	0	0	0	0	0	0	0	0	0	0	0	0	0	0	0	0	0	0	0	0	0	0	0	0	0	0	0	0
ARLG-9345	ST2211	Singapore	Asia	Reyes et al 2023 Lancet Microb	PAER.0424.00679	0	0	Y5H	0	0	0	0	0	T91A	0	0	A139S	0	0	0	0	0	L239V	0	0	0	0	0	0	0	0	0	0	0	0	0	0	0	0	0	0	0	0	0	0
ARLG-9346	ST235	Singapore	Asia	Reyes et al 2023 Lancet Microb	PAER.0424.01235	0	0	0	0	0	0	0	0	0	0	0	0	0	0	0	0	0	0	0	0	0	0	0	0	0	0	0	0	0	0	0	0	0	0	0	0	0	0	0	0
ARLG-9347	ST235	Singapore	Asia	Reyes et al 2023 Lancet Microb	PAER.0424.00974	0	0	0	0	0	0	0	0	0	0	0	0	0	0	0	0	0	0	0	0	0	0	0	0	0	0	0	0	0	0	0	0	0	0	0	0	0	0	0	0
ARLG-9349	ST235	Singapore	Asia	Reyes et al 2023 Lancet Microb	PAER.0424.00976	0	0	0	0	0	0	0	0	0	0	0	0	0	0	0	0	0	0	0	0	0	0	0	0	0	0	0	0	0	0	0	0	0	0	0	0	0	0	0	0
ARLG-9350	ST233	Singapore	Asia	Reyes et al 2023 Lancet Microb	PAER.0424.00826	0	0	0	0	0	0	0	0	0	0	0	0	0	0	0	0	0	0	0	0	0	0	0	0	0	0	0	0	0	0	0	0	0	0	0	0	0	0	0	0
ARLG-9351	ST253	Singapore	Asia	Reyes et al 2023 Lancet Microb	PAER.0424.00536	0	0	0	0	0	0	0	0	0	0	0	0	0	0	0	0	0	0	0	0	0	0	0	0	0	0	0	0	0	0	0	0	0	0	0	0	0	0	0	0
ARLG-9352	ST235	Singapore	Asia	Reyes et al 2023 Lancet Microb	PAER.0424.00798	0	0	0	0	0	0	0	0	0	0	0	0	0	0	0	0	0	0	0	0	0	0	0	0	0	0	0	0	0	0	0	0	0	0	0	0	0	0	0	0
ARLG-9353	ST308	Singapore	Asia	Reyes et al 2023 Lancet Microb	PAER.0424.00624	0	0	0	0	0	0	0	0	0	0	0	0	0	0	0	0	0	0	0	0	0	0	0	0	0	0	0	0	0	0	0	0	0	0	0	0	0	0	0	0
ARLG-9358	ST308	Singapore	Asia	Reyes et al 2023 Lancet Microb	PAER.0424.00607	0	0	0	0	0	0	0	0	0	0	0	0	0	0	0	0	0	0	0	0	0	0	0	0	0	0	0	0	0	0	0	0	0	0	0	0	0	0	0	0
ARLG-9359	ST244	Singapore	Asia	Reyes et al 2023 Lancet Microb	PAER.0424.00564	0	0	0	0	0	0	0	0	0	0	0	0	0	0	0	0	0	0	0	0	0	0	0	0	0	0	0	0	0	0	0	0	0	0	0	0	0	0	0	0
ARLG-9362	ST235	Singapore	Asia	Reyes et al 2023 Lancet Microb	PAER.0424.00973	0	0	0	0	0	0	0	0	0	0	0	0	0	0	0	0	0	0	0	0	0	0	0	0	0	0	0	0	0	0	0	0	0	0	0	0	0	0	0	0
ARLG-9363	NOT_ASSIGNED	Singapore	Asia	Reyes et al 2023 Lancet Microb	PAER.0424.01155	0	0	0	0	0	0	0	0	0	0	0	0	0	0	0	0	0	0	0	0	0	0	0	0	0	0	0	0	0	0	0	0	0	0	0	0	0	0	0	0
ARLG-9364	ST313	Singapore	Asia	Reyes et al 2023 Lancet Microb	PAER.0424.00932	0	0	0	0	0	0	0	0	0	0	0	0	0	0	0	0	0	0	0	0	0	0	0	0	0	0	0	0	0	0	R504C	0	0	0	0	0	0	0	0	0
ARLG-9367	ST235	Singapore	Asia	Reyes et al 2023 Lancet Microb	PAER.0424.00604	0	0	0	0	0	0	0	0	0	0	0	0	0	0	0	0	0	0	0	0	0	0	0	0	0	0	0	0	0	0	0	0	0	0	0	0	0	0	0	0
ARLG-9369	ST1121	Singapore	Asia	Reyes et al 2023 Lancet Microb	PAER.0424.00540	0	0	0	0	0	0	0	0	0	0	0	0	0	0	0	0	0	0	0	0	0	0	0	0	0	0	0	0	0	0	0	0	0	0	0	0	0	0	0	0
ARLG-9371	ST308	Singapore	Asia	Reyes et al 2023 Lancet Microb	PAER.0424.00816	0	0	0	0	0	0	0	0	0	0	0	0	0	0	0	0	0	0	0	0	0	0	0	0	0	0	0	0	0	0	0	0	0	0	0	0	0	0	0	0
ARLG-9373	ST235	Singapore	Asia	Reyes et al 2023 Lancet Microb	PAER.0424.00763	0	0	0	0	0	0	0	0	0	0	0	0	0	0	0	0	0	0	0	0	0	0	0	0	0	0	0	0	0	0	0	0	0	0	0	0	0	0	0	0
ARLG-9376	ST1404	Singapore	Asia	Reyes et al 2023 Lancet Microb	PAER.0424.00139	0	0	0	0	0	0	0	0	T91A	0	0	0	0	0	0	0	0	0	0	0	0	0	0	0	0	0	0	0	0	0	0	0	0	0	0	0	0	0	0	0
ARLG-9377	ST308	Singapore	Asia	Reyes et al 2023 Lancet Microb	PAER.0424.00579	0	0	0	0	0	0	0	0	0	0	0	0	0	0	0	0	0	0	0	0	0	0	0	0	0	0	0	0	0	0	0	0	0	0	0	0	0	0	0	0
ARLG-9378	ST313	Singapore	Asia	Reyes et al 2023 Lancet Microb	PAER.0424.00865	0	0	0	0	0	0	0	0	0	0	0	0	0	0	0	0	0	0	0	0	0	0	0	0	0	0	0	0	0	0	0	0	0	0	0	0	0	0	0	0
ARLG-9379	ST235	Singapore	Asia	Reyes et al 2023 Lancet Microb	PAER.0424.00746	0	0	0	0	0	0	0	0	0	0	0	0	0	0	0	0	0	0	0	0	0	0	0	0	0	0	0	0	0	0	0	0	0	0	0	0	0	0	0	0
ARLG-9382	NOT_ASSIGNED	Singapore	Asia	Reyes et al 2023 Lancet Microb	PAER.0424.00700	0	0	0	0	0	0	0	0	0	0	0	0	0	0	0	0	0	0	0	0	0	0	0	0	0	0	0	0	0	0	0	0	0	0	0	0	0	0	0	0
ARLG-9383	ST308	Singapore	Asia	Reyes et al 2023 Lancet Microb	PAER.0424.00576	0	0	0	0	0	0	0	0	0	0	0	0	0	0	0	0	0	0	0	0	0	0	0	0	0	0	0	0	0	0	0	0	0	0	0	0	0	0	0	0
ARLG-9384	ST708	Singapore	Asia	Reyes et al 2023 Lancet Microb	PAER.0424.00351	0	0	0	0	0	0	0	0	0	0	0	0	0	0	0	0	0	0	0	0	0	0	0	0	0	0	0	0	0	0	0	0	0	0	0	0	0	0	0	0
ARLG-9385	ST2211	Australia	Oceania	Reyes et al 2023 Lancet Microb	PAER.0424.00281	0	0	Y5H	0	0	0	0	0	T91A	0	0	A139S	0	0	0	0	0	L239V	0	0	0	0	0	0	0	0	0	0	0	0	0	0	0	0	0	0	0	0	0	0
ARLG-9386	ST3046	Australia	Oceania	Reyes et al 2023 Lancet Microb	PAER.0424.00151	0	0	0	0	0	0	0	0	0	0	N117S	0	0	0	0	0	0	0	0	0	0	0	0	0	0	0	0	0	0	0	0	0	0	0	0	0	0	0	0	0
ARLG-9388	ST253	Australia	Oceania	Reyes et al 2023 Lancet Microb	PAER.0424.00578	0	0	0	0	0	0	0	0	0	0	0	0	0	0	0	0	0	0	0	0	0	0	0	0	0	0	0	0	0	0	0	0	0	0	0	0	0	0	0	0
ARLG-9389	ST235	Australia	Oceania	Reyes et al 2023 Lancet Microb	PAER.0424.00772	0	0	0	0	0	0	0	0	0	0	0	0	0	0	0	0	0	0	0	0	0	0	0	0	0	0	0	0	0	0	0	0	0	0	0	0	0	0	0	0
ARLG-9390	ST245	China	Asia	Reyes et al 2023 Lancet Microb	PAER.0424.00265	0	0	0	0	0	0	0	0	0	0	0	0	0	0	0	0	0	0	0	0	0	0	0	0	0	0	0	0	0	0	0	0	0	0	0	0	0	0	0	0
ARLG-9394	ST235	China	Asia	Reyes et al 2023 Lancet Microb	PAER.0424.00625	0	0	0	0	0	0	0	0	0	0	0	0	0	0	0	0	0	0	0	0	0	0	0	0	0	0	0	0	0	0	0	0	0	0	0	0	0	0	0	0
ARLG-9395	ST245	China	Asia	Reyes et al 2023 Lancet Microb	PAER.0424.00117	0	0	0	0	0	0	0	0	0	0	0	0	0	0	0	0	0	0	0	0	0	0	0	0	0	0	0	0	0	0	0	0	0	0	0	0	0	0	0	0
ARLG-9400	ST273	China	Asia	Reyes et al 2023 Lancet Microb	PAER.0424.01074	0	0	0	0	0	0	0	0	0	0	0	0	0	0	0	0	0	0	0	0	0	0	0	0	0	0	0	0	0	0	0	0	0	0	0	0	0	0	0	0
ARLG-9401	ST267	China	Asia	Reyes et al 2023 Lancet Microb	PAER.0424.00395	0	0	0	0	0	0	0	0	0	0	0	0	0	0	0	0	0	0	0	0	0	0	0	0	0	0	0	0	0	0	0	0	0	0	0	0	0	0	0	0
ARLG-9402	ST2362	China	Asia	Reyes et al 2023 Lancet Microb	PAER.0424.00090	0	0	0	0	0	0	0	0	0	0	0	0	0	0	0	0	0	0	0	0	0	0	0	0	0	0	0	0	0	0	0	0	0	0	0	0	0	0	0	0
ARLG-9403	ST1342	China	Asia	Reyes et al 2023 Lancet Microb	PAER.0424.00750	0	0	0	0	0	0	0	0	0	0	0	0	0	0	0	0	0	0	0	0	0	0	0	0	0	0	0	0	0	0	0	0	0	0	0	0	0	0	0	0
ARLG-9406	ST1342	China	Asia	Reyes et al 2023 Lancet Microb	PAER.0424.00751	0	0	0	0	0	0	0	0	0	0	0	0	0	0	0	0	0	0	0	0	0	0	0	0	0	0	0	0	0	0	0	0	0	0	0	0	0	0	0	0
ARLG-9407	ST270	China	Asia	Reyes et al 2023 Lancet Microb	PAER.0424.00410	0	0	0	0	0	0	0	0	0	0	0	0	0	0	0	0	0	0	0	0	0	0	0	0	0	0	0	0	0	0	0	0	0	0	0	0	0	0	0	0
ARLG-9408	ST788	China	Asia	Reyes et al 2023 Lancet Microb	PAER.0424.00002	0	0	0	0	0	0	0	0	0	0	0	0	0	0	0	0	0	0	0	0	0	0	0	0	0	0	0	0	0	0	0	0	0	0	0	0	0	0	0	0
ARLG-9409	ST1058	China	Asia	Reyes et al 2023 Lancet Microb	PAER.0424.00021	0	0	0	0	0	0	0	0	0	0	0	0	0	0	0	0	0	0	0	0	0	0	0	0	0	0	0	0	0	0	0	0	0	0	0	0	0	0	0	0
ARLG-9410	ST1453	China	Asia	Reyes et al 2023 Lancet Microb	PAER.0424.00016	0	0	0	0	0	0	0	0	0	0	0	0	0	0	0	0	0	0	0	0	0	0	0	0	0	0	0	0	0	0	0	0	0	0	0	0	0	0	0	0
ARLG-9411	ST244	China	Asia	Reyes et al 2023 Lancet Microb	PAER.0424.00717	0	0	0	0	0	0	0	0	0	0	0	0	0	0	0	0	0	0	0	0	0	0	0	0	0	0	0	0	0	0	0	0	0	0	0	0	0	0	0	0
ARLG-9413	ST932	China	Asia	Reyes et al 2023 Lancet Microb	PAER.0424.00079	0	0	0	0	0	0	0	0	0	0	0	0	0	0	0	0	0	0	0	0	0	0	0	0	0	0	0	0	0	0	0	0	0	0	0	0	0	0	0	0
ARLG-9414	ST274	China	Asia	Reyes et al 2023 Lancet Microb	PAER.0424.00069	0	0	0	0	0	0	0	0	0	0	0	0	0	0	0	0	0	0	0	0	0	0	0	0	0	0	0	0	0	0	0	0	0	0	0	0	0	0	0	0
ARLG-9416	NOT_ASSIGNED	China	Asia	Reyes et al 2023 Lancet Microb	PAER.0424.00140	0	0	0	0	0	0	0	0	0	0	0	0	0	0	0	0	0	0	0	0	0	0	0	0	0	0	0	0	0	0	0	0	0	0	0	0	0	0	0	0
ARLG-9417	ST260	China	Asia	Reyes et al 2023 Lancet Microb	PAER.0424.00191	0	0	0	0	0	0	0	0	0	0	0	0	0	0	0	0	0	0	0	0	0	0	0	0	0	0	0	0	0	0	0	0	0	0	0	0	0	0	0	0
ARLG-9418	ST267	China	Asia	Reyes et al 2023 Lancet Microb	PAER.0424.00294	0	0	0	0	0	0	0	0	0	0	0	0	0	0	0	0	0	0	0	0	0	0	0	0	0	0	0	0	0	0	0	0	0	0	0	0	0	0	0	0
ARLG-9420	ST179	China	Asia	Reyes et al 2023 Lancet Microb	PAER.0424.00391	0	0	0	0	0	0	0	0	0	0	0	0	0	0	0	0	0	0	0	0	0	0	0	0	0	0	0	0	0	0	0	0	0	0	0	0	0	0	0	0
ARLG-9421	ST207	China	Asia	Reyes et al 2023 Lancet Microb	PAER.0424.00092	0	0	0	0	0	0	0	0	0	0	0	0	0	0	0	0	0	0	0	0	0	0	0	0	0	0	0	0	0	0	0	0	0	0	0	0	0	0	0	0
ARLG-9422	ST385	China	Asia	Reyes et al 2023 Lancet Microb	PAER.0424.00011	0	0	0	0	0	0	0	0	0	0	0	0	0	0	0	0	0	0	0	0	0	0	0	0	0	0	0	0	0	0	0	0	0	0	0	0	0	0	0	0
ARLG-9424	ST270	China	Asia	Reyes et al 2023 Lancet Microb	PAER.0424.00385	0	0	0	0	0	0	0	0	0	0	0	0	0	0	0	0	0	0	0	0	0	0	0	0	0	0	0	0	0	0	0	0	0	0	0	0	0	0	0	0
ARLG-9425	ST4261	China	Asia	Reyes et al 2023 Lancet Microb	PAER.0424.00187	0	0	0	0	0	0	0	0	T91A	0	0	0	0	0	0	0	0	0	0	0	0	0	0	0	0	0	0	0	0	0	0	0	0	0	0	0	0	0	0	0
ARLG-9426	ST1051	China	Asia	Reyes et al 2023 Lancet Microb	PAER.0424.00050	0	0	0	0	L23V	0	0	0	0	0	0	0	0	0	0	0	0	0	0	0	0	0	0	0	0	0	0	0	0	0	0	0	0	0	0	0	0	0	0	0
ARLG-9427	ST272	China	Asia	Reyes et al 2023 Lancet Microb	PAER.0424.00013	0	0	0	0	0	0	0	0	0	0	0	0	0	0	0	0	0	0	0	0	0	0	0	0	0	0	0	0	0	0	0	0	0	0	0	0	0	0	0	0
ARLG-9429	ST260	China	Asia	Reyes et al 2023 Lancet Microb	PAER.0424.00046	0	0	0	0	0	0	0	0	0	0	0	0	0	0	0	0	0	0	0	0	0	0	0	0	0	0	0	0	0	0	0	0	0	0	0	0	0	0	0	0
ARLG-9430	ST1445	China	Asia	Reyes et al 2023 Lancet Microb	PAER.0424.00060	0	0	0	0	0	0	0	0	0	0	0	0	0	0	0	0	0	0	0	0	0	0	0	0	0	0	0	0	0	0	0	0	0	0	0	0	0	0	0	0
ARLG-9431	ST3755	China	Asia	Reyes et al 2023 Lancet Microb	PAER.0424.00313	0	0	0	0	0	0	0	0	0	0	0	0	0	0	0	0	0	0	0	0	0	0	0	0	0	0	0	0	0	0	0	0	0	0	0	0	0	0	0	0
ARLG-9432	ST270	China	Asia	Reyes et al 2023 Lancet Microb	PAER.0424.00484	0	0	0	0	0	0	0	0	0	0	0	0	0	0	0	0	0	0	0	0	0	0	0	0	0	0	0	0	0	0	0	0	0	0	0	0	0	0	0	0
ARLG-9433	ST244	China	Asia	Reyes et al 2023 Lancet Microb	PAER.0424.00533	0	0	0	0	0	0	0	0	0	0	0	0	0	0	0	0	0	0	0	0	0	0	0	0	0	0	0	0	0	0	0	0	0	0	0	0	0	0	0	0
ARLG-9434	ST170	China	Asia	Reyes et al 2023 Lancet Microb	PAER.0424.00408	0	0	0	0	0	0	0	0	0	0	0	0	0	0	0	0	0	0	0	0	0	0	0	0	0	0	0	0	0	0	0	0	0	0	0	0	0	0	0	0
ARLG-9435	ST357	China	Asia	Reyes et al 2023 Lancet Microb	PAER.0424.00159	0	0	0	0	0	0	0	0	0	0	0	0	0	0	0	0	0	0	0	0	0	0	0	0	0	0	0	0	0	0	0	0	0	0	0	0	0	0	0	0
ARLG-9436	ST1971	China	Asia	Reyes et al 2023 Lancet Microb	PAER.0424.00201	0	0	0	0	0	0	0	0	0	0	0	0	0	0	0	0	0	0	0	0	0	0	0	0	0	0	0	0	0	0	0	0	0	0	0	0	0	0	0	0
ARLG-9439	ST639	China	Asia	Reyes et al 2023 Lancet Microb	PAER.0424.00297	0	0	0	0	0	0	0	0	T91A	0	0	0	0	0	0	0	0	0	0	0	0	0	0	0	0	0	0	0	0	0	0	0	0	0	0	0	0	0	0	0
ARLG-9446	ST641	China	Asia	Reyes et al 2023 Lancet Microb	PAER.0424.00078	0	0	0	0	0	0	0	0	T91A	0	0	0	0	0	0	0	0	0	0	0	0	0	0	0	0	0	0	0	0	0	0	0	0	0	0	0	0	0	0	0
ARLG-9448	NOT_ASSIGNED	China	Asia	Reyes et al 2023 Lancet Microb	PAER.0424.00049	0	0	0	0	0	0	0	0	0	0	0	0	0	0	0	0	0	0	0	0	0	0	0	0	0	0	0	0	0	0	0	0	0	0	0	0	0	0	0	0
ARLG-9454	ST3620	China	Asia	Reyes et al 2023 Lancet Microb	PAER.0424.00005	0	0	0	0	0	0	V19I	0	0	0	0	0	0	0	0	0	0	0	0	0	0	0	0	0	0	0	0	0	0	0	0	0	0	0	0	0	0	0	0	0
ARLG-9460	ST2133	China	Asia	Reyes et al 2023 Lancet Microb	PAER.0424.00795	0	0	0	0	0	0	0	0	0	0	0	0	0	0	0	0	0	0	0	0	0	0	0	0	0	0	0	0	0	0	0	0	0	0	0	0	0	0	0	0
ARLG-9463	ST235	China	Asia	Reyes et al 2023 Lancet Microb	PAER.0424.00659	0	0	0	0	0	0	0	0	0	0	0	0	0	0	0	0	0	0	0	0	0	0	0	0	0	0	0	0	0	0	0	0	0	0	0	0	0	0	0	0
ARLG-9465	ST1337	China	Asia	Reyes et al 2023 Lancet Microb	PAER.0424.00003	0	0	0	0	0	0	0	0	0	0	0	0	0	0	0	0	0	0	0	0	0	0	0	0	0	0	0	0	0	0	0	0	0	0	0	0	0	0	0	0
ARLG-9466	ST1239	China	Asia	Reyes et al 2023 Lancet Microb	PAER.0424.00004	0	0	0	0	0	0	0	0	0	0	0	0	0	0	0	0	0	0	0	0	0	0	0	0	0	0	0	0	0	0	0	0	0	0	0	0	0	0	0	0
ARLG-9472	ST1971	China	Asia	Reyes et al 2023 Lancet Microb	PAER.0424.00096	0	0	0	0	0	0	0	0	0	0	0	0	0	0	0	0	0	0	0	0	0	0	0	0	0	0	0	0	0	0	0	0	0	0	0	0	0	0	0	0
ARLG-9474	ST676	China	Asia	Reyes et al 2023 Lancet Microb	PAER.0424.00009	0	0	0	0	0	0	0	0	0	0	0	0	0	0	0	0	0	0	0	0	0	0	0	0	0	0	0	0	0	0	0	0	0	0	0	0	0	0	0	0
ARLG-9477	ST360	China	Asia	Reyes et al 2023 Lancet Microb	PAER.0424.00464	0	0	0	0	0	0	0	0	0	0	0	0	0	0	0	0	0	0	0	0	0	0	0	0	0	0	0	0	0	0	0	0	0	0	0	0	0	0	0	0
ARLG-9483	ST1971	China	Asia	Reyes et al 2023 Lancet Microb	PAER.0424.00100	0	0	0	0	0	0	0	0	0	0	0	0	0	0	0	0	0	0	0	0	0	0	0	0	0	0	0	0	0	0	0	0	0	0	0	0	0	0	0	0
ARLG-9484	ST641	China	Asia	Reyes et al 2023 Lancet Microb	PAER.0424.00077	0	0	0	0	0	0	0	0	T91A	0	0	0	0	0	0	0	0	0	0	0	0	0	0	0	0	0	0	0	0	0	0	0	0	0	0	0	0	0	0	0
ARLG-9491	ST773	China	Asia	Reyes et al 2023 Lancet Microb	PAER.0424.00444	0	0	0	0	0	0	0	0	0	0	0	0	0	0	0	0	0	0	0	0	0	0	0	0	0	0	0	0	0	0	0	0	0	0	0	0	0	0	0	0
ARLG-9497	ST244	China	Asia	Reyes et al 2023 Lancet Microb	PAER.0424.00105	0	0	0	0	0	0	0	0	0	0	0	0	0	0	0	0	0	0	0	0	0	0	0	0	0	0	0	0	0	0	0	0	0	0	0	0	0	0	0	0
ARLG-9498	ST709	China	Asia	Reyes et al 2023 Lancet Microb	PAER.0424.00111	0	0	0	0	0	0	0	0	0	0	0	0	0	0	0	0	0	0	0	0	0	0	0	0	0	0	0	0	0	0	0	0	0	0	0	0	0	0	0	0
ARLG-9503	NOT_ASSIGNED	China	Asia	Reyes et al 2023 Lancet Microb	PAER.0424.00429	0	0	0	0	0	0	0	0	0	0	0	0	0	0	0	0	0	0	0	0	0	0	0	0	0	0	0	0	0	0	0	0	0	0	0	0	0	0	0	0
ARLG-9504	ST244	China	Asia	Reyes et al 2023 Lancet Microb	PAER.0424.00197	0	0	0	0	0	0	0	0	0	0	0	0	0	0	0	0	0	0	0	0	0	0	0	0	0	0	0	0	0	0	0	0	0	0	0	0	F533L	0	0	0
ARLG-9508	ST571	China	Asia	Reyes et al 2023 Lancet Microb	PAER.0424.00262	0	0	0	0	0	0	0	0	0	0	0	0	0	0	0	0	0	0	0	0	0	0	0	0	0	0	0	0	0	0	0	0	0	0	0	0	0	0	0	0
ARLG-9509	ST385	China	Asia	Reyes et al 2023 Lancet Microb	PAER.0424.00036	0	0	0	0	0	0	0	0	0	0	0	0	0	0	0	0	0	0	0	0	0	0	0	0	0	0	0	0	0	0	0	0	0	0	0	0	0	0	0	0
ARLG-9516	ST244	China	Asia	Reyes et al 2023 Lancet Microb	PAER.0424.00509	0	0	0	0	0	0	0	0	0	0	0	0	0	0	0	0	0	0	0	0	0	0	0	0	0	0	0	0	0	0	0	0	0	0	0	0	0	0	0	0
ARLG-9517	ST313	China	Asia	Reyes et al 2023 Lancet Microb	PAER.0424.00163	0	0	0	0	0	0	0	0	0	0	0	0	0	0	0	0	0	0	0	0	0	0	0	0	0	0	0	0	0	0	0	0	0	0	0	0	0	0	0	0
ARLG-9520	ST463	China	Asia	Reyes et al 2023 Lancet Microb	PAER.0424.00325	0	0	0	0	0	0	0	0	0	0	0	0	0	0	0	0	0	0	0	0	0	0	0	0	0	0	0	0	0	0	0	0	0	0	0	0	F533L	0	0	0
ARLG-9522	ST463	China	Asia	Reyes et al 2023 Lancet Microb	PAER.0424.00323	0	0	0	0	0	0	0	0	0	0	0	0	0	0	0	0	0	0	0	0	0	0	0	0	0	0	0	0	0	0	0	0	0	0	0	0	F533L	0	0	0
ARLG-9523	ST463	China	Asia	Reyes et al 2023 Lancet Microb	PAER.0424.00324	0	0	0	0	0	0	0	0	0	0	0	0	0	0	0	0	0	0	0	0	0	0	0	0	0	0	0	0	0	0	0	0	0	0	0	0	F533L	0	0	0
ARLG-9532	ST463	China	Asia	Reyes et al 2023 Lancet Microb	PAER.0424.00358	0	0	0	0	0	0	0	0	0	0	0	0	0	0	0	0	0	0	0	0	0	0	0	0	0	0	0	0	0	0	0	0	0	0	0	0	F533L	0	0	0
ARLG-9536	ST381	China	Asia	Reyes et al 2023 Lancet Microb	PAER.0424.00068	0	0	0	0	0	0	0	0	0	0	0	0	0	0	0	0	0	0	0	0	0	0	0	0	0	0	0	0	0	0	0	0	0	0	0	0	0	0	0	0
ARLG-9539	ST244	China	Asia	Reyes et al 2023 Lancet Microb	PAER.0424.00070	0	0	0	0	0	0	0	0	0	0	0	0	0	0	0	0	0	0	0	0	0	0	0	0	0	0	0	0	0	0	0	0	0	0	0	0	0	0	0	0
ARLG-9540	ST235	China	Asia	Reyes et al 2023 Lancet Microb	PAER.0424.00496	0	0	0	0	0	0	0	0	0	0	0	0	0	0	0	0	0	0	0	0	0	0	0	0	0	0	0	0	0	0	0	0	0	0	0	0	0	0	0	0
ARLG-9544	ST463	China	Asia	Reyes et al 2023 Lancet Microb	PAER.0424.00322	0	0	0	0	0	0	0	0	0	0	0	0	0	0	0	0	0	0	0	0	0	0	0	0	0	0	0	0	0	0	0	0	0	0	0	0	F533L	0	0	0
ARLG-9546	ST139	China	Asia	Reyes et al 2023 Lancet Microb	PAER.0424.00072	0	0	0	0	0	0	0	0	0	0	0	0	0	0	0	0	0	0	0	0	0	0	0	0	0	0	0	0	0	0	0	0	0	0	0	0	0	0	0	0
ARLG-9548	ST233	China	Asia	Reyes et al 2023 Lancet Microb	PAER.0424.00017	0	0	0	0	0	0	0	0	0	0	0	0	0	0	0	0	0	0	0	0	0	0	0	0	0	0	0	0	0	0	0	0	0	0	0	0	0	0	0	0
ARLG-9550	ST463	China	Asia	Reyes et al 2023 Lancet Microb	PAER.0424.00271	0	0	0	0	0	0	0	0	0	0	0	0	0	0	0	0	0	0	0	0	0	0	0	0	0	0	0	0	0	0	0	0	0	0	0	0	F533L	0	0	0
ARLG-9551	ST463	China	Asia	Reyes et al 2023 Lancet Microb	PAER.0424.00056	0	0	0	0	0	0	0	0	0	0	0	0	0	0	0	0	0	0	0	0	0	0	0	0	0	0	0	0	0	0	0	0	0	0	0	0	F533L	0	0	0
ARLG-9552	ST238	China	Asia	Reyes et al 2023 Lancet Microb	PAER.0424.00188	0	0	0	0	0	0	0	0	0	0	0	A139S	0	0	0	0	0	0	0	0	0	0	0	0	0	0	0	0	0	0	0	0	0	0	0	0	0	0	0	0
ARLG-9554	ST508	China	Asia	Reyes et al 2023 Lancet Microb	PAER.0424.00043	0	0	0	0	0	0	0	0	0	0	0	0	0	0	0	0	0	0	0	0	0	0	0	0	0	0	0	0	0	0	0	0	0	0	0	0	0	0	0	0
ARLG-9556	ST277	China	Asia	Reyes et al 2023 Lancet Microb	PAER.0424.00020	0	0	0	0	0	0	0	0	0	0	0	0	0	0	0	0	0	0	0	0	0	0	0	0	0	0	0	0	0	0	0	0	0	0	0	0	0	0	0	0
ARLG-9559	ST348	China	Asia	Reyes et al 2023 Lancet Microb	PAER.0424.00592	0	0	0	0	0	0	0	0	0	0	0	0	0	0	0	0	0	0	0	0	0	0	0	0	0	0	0	0	0	0	0	0	0	0	0	0	0	0	0	0
ARLG-9566	ST463	China	Asia	Reyes et al 2023 Lancet Microb	PAER.0424.00321	0	0	0	0	0	0	0	0	0	0	0	0	0	0	0	0	0	0	0	0	0	0	0	0	0	0	0	0	0	0	0	0	0	0	0	0	F533L	0	0	0
ARLG-9567	ST463	China	Asia	Reyes et al 2023 Lancet Microb	PAER.0424.00362	0	0	0	0	0	0	0	0	0	0	0	0	0	0	0	0	0	0	0	0	0	0	0	0	0	0	0	0	0	0	0	0	0	0	0	0	F533L	0	0	0
ARLG-9569	ST381	China	Asia	Reyes et al 2023 Lancet Microb	PAER.0424.00312	0	0	0	0	0	0	0	0	0	0	0	0	0	0	0	0	0	0	0	0	0	0	0	0	0	0	0	0	0	0	0	0	0	0	0	0	0	0	0	0
ARLG-9574	ST1238	China	Asia	Reyes et al 2023 Lancet Microb	PAER.0424.00146	0	0	0	0	0	0	0	0	0	0	0	0	0	0	0	0	0	0	0	0	0	0	0	0	0	0	0	0	0	0	0	0	0	0	0	0	0	0	0	0
ARLG-9582	ST1076	China	Asia	Reyes et al 2023 Lancet Microb	PAER.0424.00116	0	0	0	0	0	0	0	0	0	0	0	0	0	0	0	0	0	0	0	0	0	0	0	0	0	0	0	0	0	0	0	0	0	0	0	0	0	0	0	0
ARLG-9586	ST270	China	Asia	Reyes et al 2023 Lancet Microb	PAER.0424.00149	0	0	0	0	0	0	0	0	0	0	0	0	0	0	0	0	0	0	0	0	0	0	0	0	0	0	0	0	0	0	0	0	0	0	0	0	0	0	0	0
ARLG-9588	ST463	China	Asia	Reyes et al 2023 Lancet Microb	PAER.0424.00359	0	0	0	0	0	0	0	0	0	0	0	0	0	0	0	0	0	0	0	0	0	0	0	0	0	0	0	0	0	0	0	0	0	0	0	0	F533L	0	0	0
ARLG-9590	ST463	China	Asia	Reyes et al 2023 Lancet Microb	PAER.0424.00360	0	0	0	0	0	0	0	0	0	0	0	0	0	0	0	0	0	0	0	0	0	0	0	0	0	0	0	0	0	0	0	0	0	0	0	0	F533L	0	0	0
ARLG-9591	ST611	China	Asia	Reyes et al 2023 Lancet Microb	PAER.0424.00157	0	0	0	0	0	0	0	0	0	0	0	0	0	0	0	0	0	0	0	0	0	0	0	0	0	0	0	0	0	0	0	0	0	0	0	0	0	0	0	0
ARLG-9593	ST9	China	Asia	Reyes et al 2023 Lancet Microb	PAER.0424.00102	0	0	0	0	0	0	0	0	0	0	0	0	0	0	0	0	0	0	0	0	0	0	0	0	0	0	0	0	0	0	0	0	0	0	0	0	0	0	0	0
ARLG-9594	ST2317	China	Asia	Reyes et al 2023 Lancet Microb	PAER.0424.00210	0	0	0	0	0	0	0	0	0	0	0	0	0	0	0	0	0	0	0	0	0	0	0	0	0	0	0	0	0	0	0	0	0	0	0	0	0	0	0	0
ARLG-9596	ST463	China	Asia	Reyes et al 2023 Lancet Microb	PAER.0424.00215	0	0	0	0	0	0	0	0	0	0	0	0	0	0	0	0	0	0	0	0	0	0	0	0	0	0	0	0	0	0	0	0	0	0	0	0	F533L	0	0	0
ARLG-9601	ST463	China	Asia	Reyes et al 2023 Lancet Microb	PAER.0424.00470	0	0	0	0	0	0	0	0	0	0	0	0	0	0	0	0	0	0	0	0	0	0	0	0	0	0	0	0	0	0	0	0	0	0	0	0	0	0	0	0
ARLG-9605	ST1453	China	Asia	Reyes et al 2023 Lancet Microb	PAER.0424.00134	0	0	0	0	0	0	0	0	0	0	0	0	0	0	0	0	0	0	0	0	0	0	0	0	0	0	0	0	0	0	0	0	0	0	0	0	0	0	0	0
ARLG-9606	ST111	China	Asia	Reyes et al 2023 Lancet Microb	PAER.0424.00317	0	0	0	0	0	0	0	0	0	0	0	0	0	0	0	0	0	0	0	0	0	0	0	0	0	0	0	0	0	0	0	0	0	0	0	0	0	0	0	0
ARLG-9610	ST641	China	Asia	Reyes et al 2023 Lancet Microb	PAER.0424.00506	0	0	0	0	0	0	0	0	0	0	0	0	0	0	0	0	0	0	0	0	0	0	0	0	0	0	0	0	0	0	0	0	0	P512L	0	0	0	0	0	0
ARLG-9611	ST277	China	Asia	Reyes et al 2023 Lancet Microb	PAER.0424.00263	0	0	0	0	0	0	0	0	0	0	0	0	0	0	0	0	0	0	0	0	0	0	0	0	0	0	0	0	0	0	0	0	0	0	0	0	0	0	0	0
ARLG-9613	ST3959	China	Asia	Reyes et al 2023 Lancet Microb	PAER.0424.00164	0	0	0	0	0	0	0	0	0	0	0	0	0	0	0	0	0	0	0	0	0	0	0	0	0	0	0	0	0	0	0	0	0	0	0	0	0	0	0	0
ARLG-9617	ST645	China	Asia	Reyes et al 2023 Lancet Microb	PAER.0424.00022	0	0	0	0	0	0	0	0	0	0	0	0	0	0	0	0	0	0	0	0	0	0	0	0	0	0	0	0	0	0	0	0	0	0	0	0	0	0	0	0
ARLG-9621	ST235	China	Asia	Reyes et al 2023 Lancet Microb	PAER.0424.00752	0	0	0	0	0	0	0	0	0	0	0	0	0	0	0	0	0	0	0	0	0	0	0	0	0	0	0	0	0	0	0	0	0	0	0	0	0	0	0	0
ARLG-9622	ST274	China	Asia	Reyes et al 2023 Lancet Microb	PAER.0424.00255	0	0	0	0	0	0	0	0	0	0	0	0	0	0	0	0	0	0	0	0	0	0	0	0	0	0	0	0	0	0	0	0	0	0	0	0	0	0	0	0
ARLG-9623	ST111	China	Asia	Reyes et al 2023 Lancet Microb	PAER.0424.00463	0	0	0	0	0	0	0	0	0	0	0	0	0	0	0	0	0	0	0	0	0	0	0	0	0	0	0	0	0	0	0	0	0	0	0	0	0	0	0	0
ARLG-9624	ST836	China	Asia	Reyes et al 2023 Lancet Microb	PAER.0424.00006	0	0	0	0	0	0	0	0	T91A	0	0	0	0	0	0	0	0	0	0	0	0	0	0	0	0	0	0	0	0	0	0	0	0	0	0	0	0	0	0	0
ARLG-9627	ST348	China	Asia	Reyes et al 2023 Lancet Microb	PAER.0424.00591	0	0	0	0	0	0	0	0	0	0	0	0	0	0	0	0	0	0	0	0	0	0	0	0	0	0	0	0	0	0	0	0	0	0	0	0	0	0	0	0
ARLG-9629	ST463	China	Asia	Reyes et al 2023 Lancet Microb	PAER.0424.00465	0	0	0	0	0	0	0	0	0	0	0	0	0	0	0	0	0	0	0	0	0	0	0	0	0	0	0	0	0	0	0	0	0	0	0	0	0	0	0	0
ARLG-9632	ST463	China	Asia	Reyes et al 2023 Lancet Microb	PAER.0424.00413	0	0	0	0	0	0	0	0	0	0	0	0	0	0	0	0	0	0	0	0	0	0	0	0	0	0	0	0	0	0	0	0	0	0	0	0	F533L	0	0	0
ARLG-9635	NOT_ASSIGNED	China	Asia	Reyes et al 2023 Lancet Microb	PAER.0424.00025	0	0	0	0	0	0	0	0	0	0	0	0	0	0	0	0	0	0	0	0	0	0	0	0	0	0	0	0	0	0	0	0	0	0	0	0	0	0	0	0
ARLG-9637	ST463	China	Asia	Reyes et al 2023 Lancet Microb	PAER.0424.00467	0	0	0	0	0	0	0	0	0	0	0	0	0	0	0	0	0	0	0	0	0	0	0	0	0	0	0	0	0	0	0	0	0	0	0	0	0	0	0	0
ARLG-9639	ST1212	China	Asia	Reyes et al 2023 Lancet Microb	PAER.0424.00662	0	0	0	0	0	0	0	0	T91A	0	0	0	0	0	0	0	0	0	0	0	0	0	0	0	0	0	0	0	0	0	0	0	0	0	0	0	0	0	0	0
ARLG-9642	ST463	China	Asia	Reyes et al 2023 Lancet Microb	PAER.0424.00414	0	0	0	0	0	0	0	0	0	0	0	0	0	0	0	0	0	0	0	0	0	0	0	0	0	0	0	0	0	0	0	0	0	0	0	0	F533L	0	0	0
ARLG-9644	ST2375	China	Asia	Reyes et al 2023 Lancet Microb	PAER.0424.00053	0	0	0	0	0	0	0	0	0	0	0	0	0	0	0	0	0	0	0	0	0	T343A	0	0	0	0	0	0	0	0	0	0	0	0	0	0	0	0	0	0
ARLG-9647	ST235	China	Asia	Reyes et al 2023 Lancet Microb	PAER.0424.00705	0	0	0	0	0	0	0	0	0	0	0	0	0	0	0	0	0	0	0	0	0	0	0	0	0	0	0	0	0	0	0	0	0	0	0	0	0	0	0	0
ARLG-9648	ST463	China	Asia	Reyes et al 2023 Lancet Microb	PAER.0424.00558	0	0	0	0	0	0	0	0	0	0	0	0	0	0	0	0	0	0	0	0	0	0	0	0	0	0	0	0	0	0	0	0	0	0	0	0	F533L	0	0	0
ARLG-9650	ST463	China	Asia	Reyes et al 2023 Lancet Microb	PAER.0424.00415	0	0	0	0	0	0	0	0	0	0	0	0	0	0	0	0	0	0	0	0	0	0	0	0	0	0	0	0	0	0	0	0	0	0	0	0	F533L	0	0	0
ARLG-9652	ST1044	China	Asia	Reyes et al 2023 Lancet Microb	PAER.0424.00202	0	0	0	0	0	0	0	0	0	0	0	0	0	0	0	0	0	0	0	0	0	0	0	0	0	0	0	0	0	0	0	0	0	0	0	0	0	0	0	0
ARLG-9653	ST274	China	Asia	Reyes et al 2023 Lancet Microb	PAER.0424.00306	0	0	0	0	0	0	0	0	0	0	0	0	0	0	0	0	0	0	0	0	0	0	0	0	0	0	0	0	0	0	0	0	0	0	0	0	0	0	0	0
ARLG-9654	ST1284	China	Asia	Reyes et al 2023 Lancet Microb	PAER.0424.00491	0	0	0	0	0	0	0	0	0	0	0	0	0	0	0	0	0	0	0	0	0	0	0	0	0	0	0	0	0	0	0	0	0	0	0	0	0	0	0	0
ARLG-9655	ST463	China	Asia	Reyes et al 2023 Lancet Microb	PAER.0424.00468	0	0	0	0	0	0	0	0	0	0	0	0	0	0	0	0	0	0	0	0	0	0	0	0	0	0	0	0	0	0	0	0	0	0	0	0	F533L	0	0	0
ARLG-9656	ST463	China	Asia	Reyes et al 2023 Lancet Microb	PAER.0424.00416	0	0	0	0	0	0	0	0	0	0	0	0	0	0	0	0	0	0	0	0	0	0	0	0	0	0	0	0	0	0	0	0	0	0	0	0	F533L	0	0	0
ARLG-9657	ST463	China	Asia	Reyes et al 2023 Lancet Microb	PAER.0424.00469	0	0	0	0	0	0	0	0	0	0	0	0	0	0	0	0	0	0	0	0	0	0	0	0	0	0	0	0	0	0	0	0	0	0	0	0	F533L	0	0	0
ARLG-9659	ST1212	China	Asia	Reyes et al 2023 Lancet Microb	PAER.0424.00749	0	0	0	0	0	0	0	0	T91A	0	0	0	0	0	0	0	0	0	0	0	0	0	0	0	0	0	0	0	0	0	0	0	0	0	0	0	0	0	0	0
ARLG-9662	ST463	China	Asia	Reyes et al 2023 Lancet Microb	PAER.0424.00272	0	0	0	0	0	0	0	0	0	0	0	0	0	0	0	0	0	0	0	0	0	0	0	0	0	0	0	0	0	0	0	0	0	0	0	0	F533L	0	0	0
ARLG-9664	ST270	China	Asia	Reyes et al 2023 Lancet Microb	PAER.0424.00199	0	0	0	0	0	0	0	0	0	0	0	0	0	0	0	0	0	0	0	0	0	0	0	0	0	0	0	0	0	0	0	0	0	0	0	0	0	0	0	0
ARLG-9667	ST274	China	Asia	Reyes et al 2023 Lancet Microb	PAER.0424.00153	0	0	0	0	0	0	0	0	0	0	0	0	0	0	0	0	0	0	0	0	0	0	0	0	0	0	0	0	0	0	0	0	0	0	0	0	0	0	0	0
ARLG-9682	ST514	China	Asia	Reyes et al 2023 Lancet Microb	PAER.0424.00045	0	0	0	0	0	0	0	0	T91A	0	0	0	0	0	0	0	0	0	0	0	0	0	0	0	0	0	0	0	0	0	0	0	0	0	0	0	0	0	0	0
ARLG-9690	ST514	China	Asia	Reyes et al 2023 Lancet Microb	PAER.0424.00066	0	0	0	0	0	0	0	0	T91A	0	0	0	0	0	0	0	0	0	0	0	0	0	0	0	0	0	0	0	0	0	0	0	0	0	0	0	0	0	0	0
ARLG-9698	ST823	China	Asia	Reyes et al 2023 Lancet Microb	PAER.0424.00119	0	0	0	0	0	0	0	0	0	0	0	0	0	0	0	0	0	0	0	0	0	0	0	0	0	0	0	0	0	0	0	0	0	0	0	0	0	0	0	0
ARLG-9707	ST3390	China	Asia	Reyes et al 2023 Lancet Microb	PAER.0424.00270	0	0	0	0	0	0	0	0	0	0	0	0	0	0	0	0	0	0	0	0	0	0	0	0	0	0	0	0	0	Y503H	0	0	0	0	0	0	F533L	0	0	0
ARLG-9727	ST2363	China	Asia	Reyes et al 2023 Lancet Microb	PAER.0424.00089	0	0	0	0	0	0	0	0	0	0	0	0	0	0	0	0	0	0	0	0	0	0	0	0	0	0	0	0	0	0	0	0	0	0	0	0	0	0	0	0
ARLG-9728	ST606	China	Asia	Reyes et al 2023 Lancet Microb	PAER.0424.00744	0	0	0	0	0	0	0	0	0	0	0	0	0	0	0	0	0	0	0	0	0	0	0	0	0	0	0	0	0	0	0	0	0	0	0	0	0	0	0	0
ARLG-9731	ST274	China	Asia	Reyes et al 2023 Lancet Microb	PAER.0424.00075	0	0	0	0	0	0	0	0	0	0	0	0	0	0	0	0	0	0	0	0	0	0	0	0	0	0	0	0	0	0	R504C	0	0	0	0	0	0	0	0	0
ARLG-9735	ST1971	China	Asia	Reyes et al 2023 Lancet Microb	PAER.0424.00409	0	0	0	0	0	0	0	0	0	0	0	0	0	0	0	0	0	0	0	0	0	0	0	0	0	0	0	0	0	0	R504C	0	0	0	0	0	0	0	0	0
ARLG-9736	NOT_ASSIGNED	China	Asia	Reyes et al 2023 Lancet Microb	PAER.0424.00309	0	0	0	0	0	0	0	0	0	0	0	0	0	0	0	0	0	0	0	0	0	0	0	0	0	0	0	0	0	0	0	0	0	0	0	0	0	0	0	0
ARLG-9737	ST316	China	Asia	Reyes et al 2023 Lancet Microb	PAER.0424.00989	0	0	0	0	0	0	0	0	0	0	0	0	0	0	0	0	0	0	0	0	0	0	0	0	0	0	0	0	0	0	0	0	0	0	0	0	0	0	0	0
ARLG-9742	ST11	China	Asia	Reyes et al 2023 Lancet Microb	PAER.0424.00024	0	0	0	0	0	0	0	0	0	0	0	0	0	0	0	0	0	0	0	0	0	0	0	0	0	0	0	0	0	0	0	0	0	0	0	0	0	0	0	0
ARLG-9743	ST3972	China	Asia	Reyes et al 2023 Lancet Microb	PAER.0424.00386	0	0	0	0	0	0	0	0	0	0	0	0	0	0	0	0	0	0	0	0	0	0	0	0	0	0	0	0	0	0	0	0	0	0	0	0	0	0	0	0
ARLG-9744	ST235	China	Asia	Reyes et al 2023 Lancet Microb	PAER.0424.00856	0	0	0	0	0	0	0	0	0	0	0	0	0	0	0	0	0	0	0	0	0	0	0	0	0	0	0	0	0	0	0	0	0	0	0	0	0	0	0	0
ARLG-9748	ST3080	China	Asia	Reyes et al 2023 Lancet Microb	PAER.0424.01047	0	0	0	0	0	0	0	0	0	0	0	0	0	0	0	0	0	0	0	0	0	0	0	0	0	0	0	0	0	0	0	0	0	0	0	0	0	0	0	0
ARLG-9750	ST253	China	Asia	Reyes et al 2023 Lancet Microb	PAER.0424.00452	0	0	0	0	0	0	0	0	0	0	0	0	0	0	0	0	0	0	0	0	0	0	0	0	0	0	0	0	0	0	0	0	0	0	0	0	0	0	0	0
ARLG-9751	ST1950	China	Asia	Reyes et al 2023 Lancet Microb	PAER.0424.00093	0	0	0	0	0	0	0	0	0	0	0	0	0	0	0	0	0	0	0	0	0	0	0	0	0	0	0	0	0	0	0	0	0	0	0	0	0	0	0	0
ARLG-9752	ST316	China	Asia	Reyes et al 2023 Lancet Microb	PAER.0424.00941	0	0	0	0	0	0	0	0	0	0	0	0	0	0	0	0	0	0	0	0	0	0	0	0	0	0	0	0	0	0	0	0	0	0	0	0	0	0	0	0
ARLG-9754	ST412	China	Asia	Reyes et al 2023 Lancet Microb	PAER.0424.00143	0	0	0	0	0	0	0	0	0	0	0	0	0	0	0	0	0	0	0	0	0	0	0	0	0	0	0	0	0	0	0	0	0	0	0	0	0	0	0	0
ARLG-9761	ST168	China	Asia	Reyes et al 2023 Lancet Microb	PAER.0424.00195	0	0	0	0	0	0	0	0	0	0	0	0	0	0	0	0	0	0	0	0	0	0	0	0	0	0	0	0	0	0	0	0	0	0	0	0	0	0	0	0
ARLG-9762	ST313	China	Asia	Reyes et al 2023 Lancet Microb	PAER.0424.00259	0	0	0	0	0	0	0	0	0	0	0	0	0	0	0	0	0	0	0	0	0	0	0	0	0	0	0	0	0	0	0	0	0	0	0	0	0	0	0	0
ARLG-9763	ST1445	China	Asia	Reyes et al 2023 Lancet Microb	PAER.0424.00178	0	0	0	0	0	0	0	0	0	0	0	0	0	0	0	0	0	0	0	0	0	0	0	0	0	0	0	0	0	0	0	0	0	0	0	0	0	0	0	0
ARLG-9764	ST357	China	Asia	Reyes et al 2023 Lancet Microb	PAER.0424.00162	0	0	0	0	0	0	0	0	0	0	0	0	0	0	0	0	0	0	0	0	0	0	0	0	0	0	0	0	0	0	0	0	0	0	0	0	0	0	0	0
ARLG-9767	ST3390	China	Asia	Reyes et al 2023 Lancet Microb	PAER.0424.00032	0	0	0	0	0	0	0	0	0	0	0	0	0	0	0	0	0	0	0	0	0	0	0	0	0	0	0	0	0	0	0	0	0	0	0	0	F533L	0	0	0
ARLG-9768	ST485	China	Asia	Reyes et al 2023 Lancet Microb	PAER.0424.00065	0	0	0	0	0	0	0	0	0	0	0	0	0	0	0	0	0	0	0	0	0	0	0	0	0	0	0	0	0	0	0	0	0	0	0	0	0	0	0	0
ARLG-9769	ST640	China	Asia	Reyes et al 2023 Lancet Microb	PAER.0424.00147	0	0	0	0	0	0	0	0	0	0	0	0	0	0	0	0	0	0	0	0	0	0	0	0	0	0	0	0	0	0	0	0	0	0	0	0	0	0	0	0
ARLG-9771	ST1646	China	Asia	Reyes et al 2023 Lancet Microb	PAER.0424.01027	0	0	0	0	0	0	0	0	0	0	0	0	0	0	0	0	0	0	0	0	0	0	0	0	0	0	0	0	0	0	0	0	0	0	0	0	0	0	0	0
ARLG-9773	ST532	China	Asia	Reyes et al 2023 Lancet Microb	PAER.0424.00258	0	0	0	0	0	0	0	0	0	0	0	0	0	0	0	0	0	0	0	0	0	0	0	0	0	0	0	0	0	0	0	0	0	0	0	0	0	0	0	0
ARLG-9774	ST111	Colombia	South America	Reyes et al 2023 Lancet Microb	PAER.0424.01069	0	0	0	0	0	0	0	0	0	0	0	0	0	0	0	0	0	0	0	0	0	0	0	0	0	0	0	0	0	0	R504C	0	0	0	0	0	0	0	0	0
ARLG-9777	ST235	Colombia	South America	Reyes et al 2023 Lancet Microb	PAER.0424.00834	0	0	0	0	0	0	0	0	0	0	0	0	0	0	0	0	0	0	0	0	0	0	0	0	0	0	0	0	0	0	0	0	0	0	0	0	0	0	0	0
ARLG-9780	ST111	Colombia	South America	Reyes et al 2023 Lancet Microb	PAER.0424.00858	0	0	0	0	0	0	0	0	0	0	0	0	0	0	0	0	0	0	0	0	0	0	0	0	0	0	0	0	0	0	R504C	0	0	0	0	0	0	0	0	0
ARLG-9782	ST275	Colombia	South America	Reyes et al 2023 Lancet Microb	PAER.0424.01073	0	0	0	0	0	0	0	0	0	0	0	0	0	0	0	0	0	0	0	0	0	0	0	0	0	0	0	0	0	0	0	0	0	0	0	0	0	0	0	0
ARLG-9783	ST111	Colombia	South America	Reyes et al 2023 Lancet Microb	PAER.0424.01102	0	0	0	0	0	0	0	0	0	0	0	0	0	0	0	0	0	0	0	0	0	0	0	0	0	0	0	0	0	0	R504C	0	0	0	0	0	0	0	0	0
ARLG-9785	ST111	Colombia	South America	Reyes et al 2023 Lancet Microb	PAER.0424.00963	0	0	0	0	0	0	0	0	0	0	0	0	0	0	0	0	0	0	0	0	0	0	0	0	0	0	0	0	0	0	R504C	0	0	0	0	0	0	0	0	0
ARLG-9786	ST111	Colombia	South America	Reyes et al 2023 Lancet Microb	PAER.0424.01015	0	0	0	0	0	0	0	0	0	0	0	0	0	0	0	0	0	0	0	0	0	0	0	0	0	0	0	0	0	0	R504C	0	0	0	0	0	0	0	0	0
ARLG-9788	ST3741	Colombia	South America	Reyes et al 2023 Lancet Microb	PAER.0424.01025	0	0	0	0	0	0	0	0	0	0	0	0	0	0	0	0	0	0	0	0	0	0	0	0	0	0	0	0	0	0	0	0	0	0	0	0	0	0	0	0
ARLG-9789	ST360	Colombia	South America	Reyes et al 2023 Lancet Microb	PAER.0424.00494	0	0	0	0	0	0	0	0	0	0	0	0	0	0	0	0	0	0	0	0	0	0	0	0	0	0	0	0	0	0	0	0	0	0	0	0	0	0	0	0
ARLG-9791	ST1203	Colombia	South America	Reyes et al 2023 Lancet Microb	PAER.0424.01066	0	0	0	0	0	0	0	0	0	0	0	0	0	0	0	0	0	0	0	0	0	0	0	0	0	0	0	0	0	0	0	0	0	0	0	0	0	0	0	0
ARLG-9792	ST253	Colombia	South America	Reyes et al 2023 Lancet Microb	PAER.0424.00860	0	0	0	0	0	0	0	0	0	0	0	0	0	0	0	0	0	0	0	0	0	0	0	0	0	0	0	0	0	0	0	0	0	0	0	0	0	0	0	0
ARLG-9794	ST1751	Colombia	South America	Reyes et al 2023 Lancet Microb	PAER.0424.00923	0	0	0	0	0	0	0	0	0	0	0	0	0	0	0	0	0	0	0	0	0	0	0	0	0	0	0	0	0	0	0	0	0	0	0	0	0	0	0	0
ARLG-9797	ST298	Colombia	South America	Reyes et al 2023 Lancet Microb	PAER.0424.01078	0	0	0	0	0	0	0	0	0	0	0	0	0	0	0	0	0	0	0	0	0	0	0	0	0	0	0	0	0	0	0	0	0	0	0	0	0	0	0	0
ARLG-9799	ST111	Colombia	South America	Reyes et al 2023 Lancet Microb	PAER.0424.01101	0	0	0	0	0	0	0	0	0	0	0	0	0	0	0	0	0	0	0	0	0	0	0	0	0	0	0	0	0	0	0	0	0	0	0	0	0	0	0	0
ARLG-9801	ST111	Colombia	South America	Reyes et al 2023 Lancet Microb	PAER.0424.01094	0	0	0	0	0	0	0	0	0	0	0	0	0	0	0	0	0	0	0	0	0	0	0	0	0	0	0	0	0	0	R504C	0	0	0	0	0	0	0	0	0
ARLG-9803	ST179	Colombia	South America	Reyes et al 2023 Lancet Microb	PAER.0424.01023	0	0	0	0	0	0	0	0	0	0	0	0	0	0	0	0	0	0	0	0	0	0	0	0	0	0	0	0	0	0	0	0	0	0	0	0	0	0	0	0
ARLG-9804	ST5152	Colombia	South America	Reyes et al 2023 Lancet Microb	PAER.0424.00554	0	0	0	0	0	0	0	0	0	0	0	0	0	0	0	0	0	0	0	0	0	0	0	0	0	0	0	0	0	0	0	0	0	0	0	0	0	0	0	0
ARLG-9805	ST111	Colombia	South America	Reyes et al 2023 Lancet Microb	PAER.0424.00910	0	0	0	0	0	0	0	0	0	0	0	0	0	0	0	0	0	0	0	0	0	0	0	0	0	0	0	0	0	0	R504C	0	0	0	0	0	0	0	0	0
ARLG-9806	ST244	Colombia	South America	Reyes et al 2023 Lancet Microb	PAER.0424.00938	0	0	0	0	0	0	0	0	0	0	0	0	0	0	0	0	0	0	0	0	0	0	0	0	0	0	0	0	0	0	0	0	0	0	0	0	0	0	0	0
ARLG-9807	ST3524	Colombia	South America	Reyes et al 2023 Lancet Microb	PAER.0424.00773	0	0	0	0	0	0	0	0	0	0	0	0	0	0	0	0	0	0	0	0	0	0	0	0	0	0	0	0	0	0	0	0	0	0	0	0	0	0	0	0
ARLG-9808	ST2658	Colombia	South America	Reyes et al 2023 Lancet Microb	PAER.0424.00476	0	0	0	0	0	0	0	0	0	0	0	0	0	0	0	0	0	0	0	0	0	0	0	0	0	0	0	0	0	0	0	0	0	0	0	0	0	0	0	0
ARLG-9809	ST235	Colombia	South America	Reyes et al 2023 Lancet Microb	PAER.0424.00783	0	0	0	0	0	0	0	0	0	0	0	0	0	0	0	0	0	0	0	0	0	0	0	0	0	0	0	0	0	0	0	0	0	0	0	0	0	0	0	0
ARLG-9812	ST309	Colombia	South America	Reyes et al 2023 Lancet Microb	PAER.0424.00543	0	0	0	0	0	0	0	0	0	0	N117S	0	0	0	0	0	0	0	0	0	0	0	0	0	0	0	0	0	0	0	0	0	0	0	0	0	0	0	0	0
ARLG-9814	ST3524	Colombia	South America	Reyes et al 2023 Lancet Microb	PAER.0424.01014	0	0	0	0	0	0	0	0	0	0	0	0	0	0	0	0	0	0	0	0	0	0	0	0	0	0	0	0	0	0	0	0	0	0	0	0	0	0	0	0
ARLG-9818	ST235	Argentina	South America	Reyes et al 2023 Lancet Microb	PAER.0424.01029	0	0	0	0	0	0	0	0	0	0	0	0	0	0	0	0	0	0	0	0	0	0	0	0	0	0	0	0	0	0	0	0	0	0	0	0	0	0	0	0
ARLG-9819	ST233	Argentina	South America	Reyes et al 2023 Lancet Microb	PAER.0424.00959	0	0	0	0	0	0	0	0	0	0	0	0	0	0	0	0	0	0	0	0	0	0	0	0	0	0	0	0	0	0	0	0	0	0	0	0	0	0	0	0
ARLG-9820	ST1527	Argentina	South America	Reyes et al 2023 Lancet Microb	PAER.0424.00596	0	0	0	0	0	0	0	0	0	0	0	0	0	0	0	0	0	0	0	0	0	0	0	0	0	0	0	0	0	0	0	0	0	0	0	0	0	0	0	0
ARLG-9821	ST235	Argentina	South America	Reyes et al 2023 Lancet Microb	PAER.0424.00841	0	0	0	0	0	0	0	0	0	0	0	0	0	0	0	0	0	0	0	0	0	0	0	0	0	0	0	0	0	0	0	0	0	0	0	0	0	0	0	0
ARLG-9824	ST654	Argentina	South America	Reyes et al 2023 Lancet Microb	PAER.0424.01075	0	0	0	0	0	0	0	0	0	0	0	0	0	0	0	0	0	0	0	0	0	0	0	0	0	0	0	0	0	0	0	0	0	0	0	0	0	0	0	0
ARLG-9825	ST235	Argentina	South America	Reyes et al 2023 Lancet Microb	PAER.0424.01020	0	0	0	0	0	0	0	0	0	0	0	0	0	0	0	0	0	0	0	0	0	0	0	0	0	0	0	0	0	0	0	0	0	0	0	0	0	0	0	0
ARLG-9826	ST654	Argentina	South America	Reyes et al 2023 Lancet Microb	PAER.0424.00913	0	0	0	0	0	0	0	0	0	0	0	0	0	0	0	0	0	0	0	0	0	0	0	0	0	0	0	0	0	0	0	0	0	0	0	0	0	0	0	0
ARLG-9827	ST654	Argentina	South America	Reyes et al 2023 Lancet Microb	PAER.0424.01076	0	0	0	0	0	0	0	0	0	0	0	0	0	0	0	0	0	0	0	0	0	0	0	0	0	0	0	0	0	0	0	0	0	0	0	0	0	0	0	0
ARLG-9831	ST233	Argentina	South America	Reyes et al 2023 Lancet Microb	PAER.0424.00929	0	0	0	0	0	0	0	0	0	0	0	0	0	0	0	0	0	0	0	0	0	0	0	0	0	0	0	0	0	0	0	0	0	0	0	0	0	0	0	0
ARLG-9832	ST233	Argentina	South America	Reyes et al 2023 Lancet Microb	PAER.0424.01104	0	0	0	0	0	0	0	0	0	0	0	0	0	0	0	0	0	0	0	0	0	0	0	0	0	0	0	0	0	0	0	0	0	0	0	0	0	0	0	0
ARLG-9833	ST235	Argentina	South America	Reyes et al 2023 Lancet Microb	PAER.0424.00951	0	0	0	0	0	0	0	0	0	0	0	0	0	0	0	0	0	0	0	0	0	0	0	0	0	0	0	0	0	0	0	0	0	0	0	0	0	0	0	0
ARLG-9835	ST654	Argentina	South America	Reyes et al 2023 Lancet Microb	PAER.0424.00912	0	0	0	0	0	0	0	0	0	0	0	0	0	0	0	0	0	0	0	0	0	0	0	0	0	0	0	0	0	0	0	0	0	0	0	0	0	0	0	0
ARLG-9836	ST3179	Argentina	South America	Reyes et al 2023 Lancet Microb	PAER.0424.00174	0	0	0	0	0	0	0	0	0	0	0	0	0	0	0	0	0	0	0	0	0	0	0	0	0	0	0	0	0	0	0	0	0	0	0	0	0	0	0	0
ARLG-9839	ST235	Argentina	South America	Reyes et al 2023 Lancet Microb	PAER.0424.01149	0	0	0	0	0	0	0	0	0	0	0	0	0	0	0	0	0	0	0	0	0	0	0	0	0	0	0	0	0	0	0	0	0	0	0	0	0	0	0	0
ARLG-9842	ST5155	Argentina	South America	Reyes et al 2023 Lancet Microb	PAER.0424.01241	0	0	0	0	0	V19A	0	0	0	0	0	0	0	0	0	0	0	0	0	0	0	0	0	0	0	0	0	0	0	0	0	0	0	0	0	0	0	0	0	0
ARLG-9844	ST309	Colombia	South America	Reyes et al 2023 Lancet Microb	PAER.0424.00921	0	0	0	0	0	0	0	0	0	0	N117S	0	0	0	0	0	0	0	0	0	0	0	0	0	0	0	0	0	0	0	0	0	0	0	0	0	0	0	0	0
ARLG-9846	ST274	Colombia	South America	Reyes et al 2023 Lancet Microb	PAER.0424.00428	0	0	0	0	0	0	0	0	0	0	0	0	0	0	0	0	0	0	0	0	0	0	0	0	0	0	0	0	0	0	0	0	0	0	0	0	0	0	0	0
ARLG-9847	ST111	Colombia	South America	Reyes et al 2023 Lancet Microb	PAER.0424.00993	0	0	0	0	0	0	0	0	0	0	0	0	0	0	0	0	0	0	0	0	0	0	0	0	0	0	0	A474S	0	0	0	0	0	0	0	0	0	0	0	0
ARLG-9849	ST111	Colombia	South America	Reyes et al 2023 Lancet Microb	PAER.0424.01046	0	0	0	0	0	0	0	0	0	0	0	0	0	0	0	0	0	0	0	0	0	0	0	0	0	0	0	0	0	0	0	0	0	0	0	0	0	0	0	0
ARLG-9850	ST1416	Colombia	South America	Reyes et al 2023 Lancet Microb	PAER.0424.00411	0	0	0	0	0	0	0	0	0	0	0	0	0	0	0	0	0	0	0	0	0	0	0	0	0	0	0	0	0	0	0	0	0	0	0	0	0	0	0	0
ARLG-9856	ST235	Colombia	South America	Reyes et al 2023 Lancet Microb	PAER.0424.01112	0	0	0	0	0	0	0	0	0	0	0	0	0	0	0	0	0	0	0	0	0	0	0	0	0	0	0	0	0	0	0	0	0	0	0	0	0	0	0	0
ARLG-9857	ST3524	Colombia	South America	Reyes et al 2023 Lancet Microb	PAER.0424.00806	0	0	0	0	0	0	0	0	0	0	0	0	0	0	0	0	0	0	0	0	0	0	0	0	0	0	0	0	0	0	0	0	0	0	0	0	0	0	0	0
ARLG-9860	ST245	Colombia	South America	Reyes et al 2023 Lancet Microb	PAER.0424.00954	0	0	0	0	0	0	0	0	0	0	0	0	0	0	0	0	0	0	0	0	0	0	0	0	0	0	0	0	0	0	0	0	0	0	0	0	0	0	0	0
ARLG-9861	ST111	Colombia	South America	Reyes et al 2023 Lancet Microb	PAER.0424.00761	0	0	0	0	0	0	0	0	0	0	0	0	0	0	0	0	0	0	0	0	0	0	0	0	0	0	0	0	0	0	0	0	0	0	0	0	0	0	0	0
ARLG-9862	ST244	Colombia	South America	Reyes et al 2023 Lancet Microb	PAER.0424.00758	0	0	0	0	0	0	0	0	0	0	0	0	0	0	0	0	0	0	0	0	0	0	0	0	0	0	0	0	0	0	0	0	0	0	0	0	0	0	0	0
ARLG-9864	ST235	Colombia	South America	Reyes et al 2023 Lancet Microb	PAER.0424.01048	0	0	0	0	0	0	0	0	0	0	0	0	0	0	0	0	0	0	0	0	0	0	0	0	0	0	0	0	0	0	0	0	0	0	0	0	0	0	0	0
ARLG-9866	ST235	Colombia	South America	Reyes et al 2023 Lancet Microb	PAER.0424.00756	0	0	0	0	0	0	0	0	0	0	0	0	0	0	0	0	0	0	0	0	0	0	0	0	0	0	0	0	0	0	0	0	0	0	0	0	0	0	0	0
ARLG-9870	ST1621	Colombia	South America	Reyes et al 2023 Lancet Microb	PAER.0424.00472	0	0	0	0	0	0	0	0	0	0	0	0	0	0	0	0	0	0	0	0	0	0	0	0	0	0	0	0	0	0	0	0	0	0	0	0	0	0	0	0
ARLG-9871	ST235	Colombia	South America	Reyes et al 2023 Lancet Microb	PAER.0424.00836	0	0	0	0	0	0	0	0	0	0	0	0	0	0	0	0	0	0	0	0	0	0	0	0	0	0	0	0	0	0	0	0	0	0	0	0	0	0	0	0
ARLG-9873	ST235	Colombia	South America	Reyes et al 2023 Lancet Microb	PAER.0424.00893	0	0	0	0	0	0	0	0	0	0	0	0	0	0	0	0	0	0	0	0	0	0	0	0	0	0	0	0	0	0	0	0	0	0	0	0	0	0	0	0
ARLG-9874	ST235	Colombia	South America	Reyes et al 2023 Lancet Microb	PAER.0424.01004	0	0	0	0	0	0	0	0	0	0	0	0	0	0	0	0	0	0	0	0	0	0	0	0	0	0	0	0	0	0	0	0	0	0	0	0	0	0	0	0
ARLG-9875	ST235	Colombia	South America	Reyes et al 2023 Lancet Microb	PAER.0424.00975	0	0	0	0	0	0	0	0	0	0	0	0	0	0	0	0	0	0	0	0	0	0	0	0	0	0	0	0	0	0	0	0	0	0	0	0	0	0	0	0
ARLG-9876	ST235	Colombia	South America	Reyes et al 2023 Lancet Microb	PAER.0424.00838	0	0	0	0	0	0	0	0	0	0	0	0	0	0	0	0	0	0	0	0	0	0	0	0	0	0	0	0	0	0	0	0	0	0	0	0	0	0	0	0
ARLG-9877	ST235	Colombia	South America	Reyes et al 2023 Lancet Microb	PAER.0424.00791	0	0	0	0	0	0	0	0	0	0	0	0	0	0	0	0	0	0	0	0	0	0	0	0	0	0	0	0	0	0	0	0	0	0	0	0	0	0	0	0
ARLG-9878	ST235	Colombia	South America	Reyes et al 2023 Lancet Microb	PAER.0424.00972	0	0	0	0	0	0	0	0	0	0	0	0	0	0	0	0	0	0	0	0	0	0	0	0	0	0	0	0	0	0	0	0	0	0	0	0	0	0	0	0
ARLG-9879	ST235	Colombia	South America	Reyes et al 2023 Lancet Microb	PAER.0424.00869	0	0	0	0	0	0	0	0	0	0	0	0	0	0	0	0	0	0	0	0	0	0	0	0	0	0	0	0	0	0	0	0	0	0	0	0	0	0	0	0
ARLG-9880	ST235	Colombia	South America	Reyes et al 2023 Lancet Microb	PAER.0424.00957	0	0	0	0	0	0	0	0	0	0	0	0	0	0	0	0	0	0	0	0	0	0	0	0	0	0	0	0	0	0	0	0	0	0	0	0	0	0	0	0
ARLG-9881	ST235	Colombia	South America	Reyes et al 2023 Lancet Microb	PAER.0424.00884	0	0	0	0	0	0	0	0	0	0	0	0	0	0	0	0	0	0	0	0	0	0	0	0	0	0	0	0	0	0	0	0	0	0	0	0	0	0	0	0
ARLG-9882	ST3059	Colombia	South America	Reyes et al 2023 Lancet Microb	PAER.0424.00460	0	0	0	0	0	0	0	0	0	0	0	0	0	0	0	0	0	0	0	0	0	0	0	0	0	0	0	0	0	0	0	0	0	0	0	0	0	0	0	0
ARLG-9883	ST235	Colombia	South America	Reyes et al 2023 Lancet Microb	PAER.0424.00970	0	0	0	0	0	0	0	0	0	0	0	0	0	0	0	0	0	0	0	0	0	0	0	0	0	0	0	0	0	0	0	0	0	0	0	0	0	0	0	0
ARLG-9884	ST2024	Colombia	South America	Reyes et al 2023 Lancet Microb	PAER.0424.00675	0	0	0	0	0	0	0	0	0	0	0	0	0	0	0	0	0	0	0	0	0	0	0	0	0	0	0	0	0	0	0	0	0	0	0	0	0	0	0	0
ARLG-9885	ST235	Colombia	South America	Reyes et al 2023 Lancet Microb	PAER.0424.00980	0	0	0	0	0	0	0	0	0	0	0	0	0	0	0	0	0	0	0	0	0	0	0	0	0	0	0	0	0	0	0	0	0	0	0	0	0	0	0	0
ARLG-9886	ST235	Colombia	South America	Reyes et al 2023 Lancet Microb	PAER.0424.00945	0	0	0	0	0	0	0	0	0	0	0	0	0	0	0	0	0	0	0	0	0	0	0	0	0	0	0	0	0	0	0	0	0	0	0	0	0	0	0	0
ARLG-9887	ST235	Colombia	South America	Reyes et al 2023 Lancet Microb	PAER.0424.00956	0	0	0	0	0	0	0	0	0	0	0	0	0	0	0	0	0	0	0	0	0	0	0	0	0	0	V471G	0	0	0	0	0	0	0	0	0	0	0	0	0
ARLG-9888	ST1134	Colombia	South America	Reyes et al 2023 Lancet Microb	PAER.0424.00424	0	0	0	0	0	0	0	0	0	0	0	0	0	0	0	0	0	0	0	0	0	0	0	0	0	0	0	0	0	0	0	0	0	0	0	0	0	0	0	0
ARLG-9889	ST235	Colombia	South America	Reyes et al 2023 Lancet Microb	PAER.0424.00937	0	0	0	0	0	0	0	0	0	0	0	0	0	0	0	0	0	0	0	0	0	0	0	0	0	0	0	0	0	0	0	0	0	0	0	0	0	0	0	0
ARLG-9890	ST235	Colombia	South America	Reyes et al 2023 Lancet Microb	PAER.0424.01035	0	0	0	0	0	0	0	0	0	0	0	0	0	0	0	0	0	0	0	0	0	0	0	0	0	0	0	0	0	0	0	0	0	0	0	0	0	0	0	0
ARLG-9891	ST235	Colombia	South America	Reyes et al 2023 Lancet Microb	PAER.0424.01080	0	0	0	0	0	0	0	0	0	0	0	0	0	0	0	0	0	0	0	0	0	0	0	0	0	0	0	0	0	0	0	0	0	0	0	0	0	0	0	0
ARLG-9892	ST309	Colombia	South America	Reyes et al 2023 Lancet Microb	PAER.0424.00693	0	0	0	0	0	0	0	0	0	0	N117S	0	0	0	0	0	0	0	0	0	0	0	0	0	0	0	0	0	0	0	0	0	0	0	0	0	0	0	0	0
ARLG-9893	ST111	Colombia	South America	Reyes et al 2023 Lancet Microb	PAER.0424.00823	0	0	0	0	0	0	0	0	0	0	0	0	0	0	0	0	0	0	0	0	0	0	0	0	0	0	0	0	0	0	0	0	0	0	0	0	0	0	0	0
ARLG-9894	ST111	Colombia	South America	Reyes et al 2023 Lancet Microb	PAER.0424.00866	0	0	0	0	0	0	0	0	0	0	0	0	0	0	0	0	0	0	0	0	0	0	0	0	0	0	0	0	0	0	0	0	0	0	0	0	0	0	0	0
ARLG-9895	ST671	Colombia	South America	Reyes et al 2023 Lancet Microb	PAER.0424.00999	0	0	0	0	0	0	0	0	0	0	0	0	0	0	0	0	0	0	0	0	0	0	0	0	0	0	0	0	0	0	0	0	0	0	0	0	0	0	0	0
ARLG-9897	ST5153	Colombia	South America	Reyes et al 2023 Lancet Microb	PAER.0424.00738	0	0	0	0	0	0	0	0	0	0	0	0	0	0	0	0	0	0	0	0	0	0	0	0	0	0	0	0	0	0	0	0	0	0	0	0	0	0	0	0
ARLG-9898	ST111	Colombia	South America	Reyes et al 2023 Lancet Microb	PAER.0424.00821	0	0	0	0	0	0	0	0	0	0	0	0	0	0	0	0	0	0	0	0	0	0	0	0	0	0	0	0	0	0	0	0	0	0	0	0	0	0	0	0
ARLG-9900	ST309	Colombia	South America	Reyes et al 2023 Lancet Microb	PAER.0424.00819	0	0	0	0	0	0	0	0	0	0	N117S	0	0	0	0	0	0	0	0	0	0	0	0	0	0	0	0	0	0	0	0	0	0	0	0	0	0	0	0	0
ARLG-9904	ST111	Colombia	South America	Reyes et al 2023 Lancet Microb	PAER.0424.00818	0	0	0	0	0	0	0	0	0	0	0	0	0	0	0	0	0	0	0	0	0	0	0	0	0	0	0	0	0	0	0	0	0	0	0	0	0	0	0	0
ARLG-9906	NOT_ASSIGNED	Colombia	South America	Reyes et al 2023 Lancet Microb	PAER.0424.00371	0	0	0	0	0	0	0	0	0	0	0	0	0	0	0	0	0	0	0	0	0	0	0	0	0	0	0	0	0	0	0	0	0	0	0	0	0	0	0	0
ARLG-9907	ST244	Colombia	South America	Reyes et al 2023 Lancet Microb	PAER.0424.00739	0	0	0	0	0	0	0	0	0	0	0	0	0	0	0	0	0	0	0	0	0	0	0	0	0	0	0	0	0	0	0	0	0	0	0	0	0	0	0	0
ARLG-9908	ST298	Colombia	South America	Reyes et al 2023 Lancet Microb	PAER.0424.00968	0	0	0	0	0	0	0	0	0	0	0	0	0	0	0	0	0	0	0	0	0	0	0	0	0	0	0	0	0	0	0	0	0	0	0	0	0	0	0	0
ARLG-9909	ST4072	Colombia	South America	Reyes et al 2023 Lancet Microb	PAER.0424.00041	0	0	0	0	0	0	0	0	0	0	0	0	0	0	0	0	0	0	0	0	0	0	0	0	0	0	0	0	0	0	0	0	0	0	0	0	0	0	0	0
ARLG-9911	ST111	Colombia	South America	Reyes et al 2023 Lancet Microb	PAER.0424.00855	0	0	0	0	0	0	0	0	0	0	0	0	0	0	0	0	0	0	0	0	0	0	0	0	0	0	0	0	0	0	0	0	0	0	0	0	0	0	0	0
ARLG-9912	ST308	Colombia	South America	Reyes et al 2023 Lancet Microb	PAER.0424.00485	0	0	0	0	0	0	0	0	0	0	0	0	0	0	0	0	0	0	0	0	0	0	0	0	0	0	0	0	0	0	0	0	0	0	0	0	0	0	0	0
ARLG-9913	ST1076	Colombia	South America	Reyes et al 2023 Lancet Microb	PAER.0424.00616	0	0	0	0	0	0	0	0	0	0	0	0	0	0	0	0	0	0	0	0	0	0	0	0	0	0	0	0	0	0	0	0	0	0	0	0	0	0	0	0
ARLG-9914	NOT_ASSIGNED	Colombia	South America	Reyes et al 2023 Lancet Microb	PAER.0424.00067	0	0	0	0	0	0	0	0	0	0	0	0	0	0	0	0	0	0	0	0	0	0	0	0	0	0	0	0	0	0	0	0	0	0	0	0	0	0	0	0
ARLG-9915	ST699	Colombia	South America	Reyes et al 2023 Lancet Microb	PAER.0424.00535	0	0	0	0	0	0	0	0	0	0	0	0	0	0	0	0	0	0	0	0	0	0	0	0	0	0	0	0	0	0	0	0	0	0	0	0	0	0	0	0
ARLG-9917	ST274	Colombia	South America	Reyes et al 2023 Lancet Microb	PAER.0424.00474	0	0	0	0	0	0	0	0	0	0	0	0	0	0	0	0	0	0	0	0	0	0	0	0	0	0	0	0	0	0	0	0	0	0	0	0	0	0	0	0
ARLG-9918	ST298	Colombia	South America	Reyes et al 2023 Lancet Microb	PAER.0424.01008	0	0	0	0	0	0	0	0	0	0	0	0	0	0	0	0	0	0	0	0	0	0	0	0	0	0	0	0	0	0	0	0	0	0	0	0	0	0	0	0
ARLG-9919	ST111	Colombia	South America	Reyes et al 2023 Lancet Microb	PAER.0424.00952	0	0	0	0	0	0	0	0	0	0	0	0	0	0	0	0	0	0	0	0	0	0	0	0	0	0	0	0	0	0	0	0	0	0	0	0	0	0	0	0
ARLG-9920	ST5154	Colombia	South America	Reyes et al 2023 Lancet Microb	PAER.0424.00636	0	0	0	0	0	0	0	0	0	0	0	0	0	0	0	0	0	0	0	0	0	0	0	0	0	0	0	0	0	0	R504C	0	0	0	0	0	0	0	0	0
ARLG-9921	ST111	Colombia	South America	Reyes et al 2023 Lancet Microb	PAER.0424.00864	0	0	0	0	0	0	0	0	0	0	0	0	0	0	0	0	0	0	0	0	0	0	0	0	0	0	0	0	0	0	0	0	0	0	0	0	0	0	0	0
ARLG-9922	ST893	Colombia	South America	Reyes et al 2023 Lancet Microb	PAER.0424.00684	0	0	0	0	0	0	0	0	T91A	0	0	0	0	0	0	0	0	0	0	0	0	0	0	0	0	0	0	0	0	0	0	0	0	0	0	0	0	0	0	0
ARLG-9923	ST111	Colombia	South America	Reyes et al 2023 Lancet Microb	PAER.0424.00713	0	0	0	0	0	0	0	0	0	0	0	0	0	0	0	0	0	0	0	0	0	0	0	0	0	0	0	0	0	0	0	0	0	0	0	0	0	0	0	0
ARLG-9925	ST270	Chile	South America	Reyes et al 2023 Lancet Microb	PAER.0424.00969	0	0	0	0	0	0	0	0	0	0	0	0	0	0	0	0	0	0	0	0	0	0	0	0	0	0	0	0	0	0	0	0	0	0	0	0	0	0	0	0
ARLG-9929	ST309	Chile	South America	Reyes et al 2023 Lancet Microb	PAER.0424.00652	0	0	0	0	0	0	0	0	0	0	N117S	0	0	0	0	0	0	0	0	0	0	0	0	0	0	0	0	0	0	0	0	0	0	0	0	0	0	0	0	0
ARLG-9931	ST357	Chile	South America	Reyes et al 2023 Lancet Microb	PAER.0424.00721	0	0	0	0	0	0	0	0	0	0	0	0	0	0	0	0	0	0	0	0	0	0	0	0	0	0	0	0	0	0	0	0	0	0	0	0	0	0	0	0
ARLG-9932	ST270	Chile	South America	Reyes et al 2023 Lancet Microb	PAER.0424.00822	0	0	0	0	0	0	0	0	0	0	0	0	0	0	0	0	0	0	0	0	0	0	0	0	0	0	0	0	0	0	0	0	0	0	0	0	0	0	0	0
ARLG-9933	ST357	Chile	South America	Reyes et al 2023 Lancet Microb	PAER.0424.00800	0	0	0	0	0	0	0	0	0	0	0	0	0	0	0	0	0	0	0	0	0	0	0	0	0	0	0	0	0	0	0	0	0	0	0	0	0	0	0	0
ARLG-9938	ST270	Chile	South America	Reyes et al 2023 Lancet Microb	PAER.0424.00789	0	0	0	0	0	0	0	0	0	0	0	0	0	0	0	0	0	0	0	0	0	0	0	0	0	0	0	0	0	0	0	0	0	0	0	0	0	0	0	0
ARLG-9940	ST532	Chile	South America	Reyes et al 2023 Lancet Microb	PAER.0424.00487	0	0	0	0	0	0	0	0	0	0	0	0	0	0	0	0	0	0	0	0	0	0	0	0	0	0	0	0	0	0	0	0	0	0	0	0	0	0	0	0
ARLG-9941	ST235	Chile	South America	Reyes et al 2023 Lancet Microb	PAER.0424.01042	0	0	0	0	0	0	0	0	0	0	0	0	0	0	0	0	0	0	0	0	0	0	0	0	0	0	0	0	0	0	0	0	0	0	0	0	0	0	0	0
ARLG-9943	ST111	Chile	South America	Reyes et al 2023 Lancet Microb	PAER.0424.00427	0	0	0	0	0	0	0	0	0	0	0	0	0	0	0	0	0	0	0	0	0	0	0	0	0	0	0	0	0	0	0	0	0	0	0	0	0	0	0	0
ARLG-9951	ST308	Chile	South America	Reyes et al 2023 Lancet Microb	PAER.0424.00906	0	0	0	0	0	0	0	0	0	0	0	0	0	0	0	0	0	0	0	0	0	0	0	0	0	0	0	0	0	0	0	0	0	0	0	0	0	0	0	0
ARLG-9952	ST308	Chile	South America	Reyes et al 2023 Lancet Microb	PAER.0424.00827	0	0	0	0	0	0	0	0	0	0	0	0	0	0	0	0	0	0	0	0	0	0	0	0	0	0	0	0	0	0	0	0	0	0	0	0	0	0	0	0
ARLG-9957	ST235	Nicaragua	North America	Reyes et al 2023 Lancet Microb	PAER.0424.00757	0	0	0	0	0	0	0	0	0	0	0	0	0	0	0	0	0	0	0	0	0	0	0	0	0	0	0	0	0	0	0	0	0	0	0	0	0	0	0	0
ARLG-9958	ST1047	Nicaragua	North America	Reyes et al 2023 Lancet Microb	PAER.0424.01017	0	0	0	0	0	0	0	0	0	0	N117S	0	0	0	0	0	0	0	0	0	0	0	0	0	0	0	0	0	0	0	0	0	0	0	0	0	0	0	0	0
ARLG-9961	ST235	Nicaragua	North America	Reyes et al 2023 Lancet Microb	PAER.0424.00515	0	0	0	0	0	0	0	0	0	0	0	0	0	0	0	0	0	0	0	0	0	0	0	0	0	0	0	0	0	0	0	0	0	0	0	0	0	0	0	0
ARLG-9965	ST235	Nicaragua	North America	Reyes et al 2023 Lancet Microb	PAER.0424.00867	0	0	0	0	0	0	0	0	0	0	0	0	0	0	0	0	0	0	0	0	0	0	0	0	0	0	0	0	0	0	0	0	0	0	0	0	0	0	0	0
ARLG-9978	ST111	Nicaragua	North America	Reyes et al 2023 Lancet Microb	PAER.0424.00911	0	0	0	0	0	0	0	0	0	0	0	0	0	0	0	0	0	0	0	0	0	0	0	0	0	0	0	0	0	0	0	0	0	0	0	0	0	0	0	0
ARLG-9982	ST235	Argentina	South America	Reyes et al 2023 Lancet Microb	PAER.0424.00950	0	0	0	0	0	0	0	0	0	0	0	0	0	0	0	0	0	0	0	0	0	0	0	0	0	0	0	0	0	0	0	0	0	0	0	0	0	0	0	0
ARLG-9984	ST274	Argentina	South America	Reyes et al 2023 Lancet Microb	PAER.0424.00234	0	0	0	0	0	0	0	0	0	0	0	0	0	0	0	0	0	0	0	0	0	0	0	0	0	0	0	0	0	0	R504C	0	0	0	0	0	0	0	0	0
ARLG-9986	ST654	Argentina	South America	Reyes et al 2023 Lancet Microb	PAER.0424.01028	0	0	0	0	0	0	0	0	0	0	0	0	0	0	0	0	0	0	0	0	0	0	0	0	0	0	0	0	0	0	0	0	0	0	0	0	0	0	0	0
ARLG-9987	ST111	Chile	South America	Reyes et al 2023 Lancet Microb	PAER.0424.00792	0	0	0	0	0	0	0	0	0	0	0	0	0	0	0	0	0	0	0	0	0	0	0	0	0	0	0	0	0	0	0	0	0	0	0	0	0	0	0	0
ARLG-9989	ST654	Chile	South America	Reyes et al 2023 Lancet Microb	PAER.0424.01012	0	0	0	0	0	0	0	0	0	0	0	0	0	0	0	0	0	0	0	0	0	0	0	0	0	0	0	0	0	0	0	0	0	0	0	0	0	0	0	0
ARLG-9990	ST111	Chile	South America	Reyes et al 2023 Lancet Microb	PAER.0424.00612	0	0	0	0	0	0	0	0	0	0	0	0	0	0	0	0	0	0	0	0	0	0	0	0	0	0	0	0	0	0	0	0	0	0	0	0	0	0	0	0
ARLG-9991	ST111	Chile	South America	Reyes et al 2023 Lancet Microb	PAER.0424.01045	0	0	0	0	0	0	0	0	0	0	0	0	0	0	0	0	0	0	0	0	0	0	0	0	0	0	0	0	0	0	0	0	0	0	0	0	0	0	0	0
ARLG-9993	ST111	Chile	South America	Reyes et al 2023 Lancet Microb	PAER.0424.01001	0	0	0	0	0	0	0	0	0	0	0	0	0	0	0	0	0	0	0	0	0	0	0	0	0	0	0	0	0	0	0	0	0	0	0	0	0	0	0	0
ARLG-9994	ST395	Chile	South America	Reyes et al 2023 Lancet Microb	PAER.0424.00984	0	0	0	0	0	0	0	0	0	0	0	0	0	0	0	0	0	0	0	0	0	0	0	0	0	0	0	0	0	0	0	0	0	0	0	0	0	0	0	0
ARLG-9995	ST27	USA	North America	Reyes et al 2023 Lancet Microb	PAER.0424.00318	0	0	0	0	0	0	0	0	0	0	0	0	0	0	0	0	0	0	0	0	0	0	0	0	0	0	0	0	0	0	0	0	0	0	0	0	0	0	0	0
ARLG-9996	ST253	USA	North America	Reyes et al 2023 Lancet Microb	PAER.0424.00390	0	0	0	0	0	0	0	0	0	0	0	0	0	0	0	0	0	0	0	0	0	0	0	0	0	0	0	0	0	0	0	0	0	0	0	0	0	0	0	0
ARLG-9997	ST186	USA	North America	Reyes et al 2023 Lancet Microb	PAER.0424.00267	0	0	0	0	0	0	0	0	0	0	0	0	0	0	0	0	0	0	0	0	0	0	0	0	0	0	0	0	0	0	0	0	0	0	0	0	0	0	0	0
ARLG-9998	ST282	USA	North America	Reyes et al 2023 Lancet Microb	PAER.0424.00349	0	0	0	0	0	0	0	0	T91A	0	0	0	0	0	0	0	0	0	0	0	0	0	0	0	0	0	0	0	0	0	0	0	0	0	0	0	0	0	0	0
ARLG-9999	ST179	USA	North America	Reyes et al 2023 Lancet Microb	PAER.0424.00961	0	0	0	0	0	0	0	0	0	0	0	0	0	0	0	0	0	0	0	0	0	0	0	0	0	0	0	0	0	0	0	0	0	0	0	0	0	0	0	0
JBABADF-19-0199	ST671	Japan	Asia	Yano et al 2024 Antimicrob Agents Chemother	PAER.0424.01276	0	0	0	0	0	0	0	0	0	0	0	0	0	0	0	0	0	0	0	0	0	0	0	0	0	0	0	0	0	0	0	0	0	0	0	0	0	0	0	0
JBABADF-19-0201	ST308	Japan	Asia	Yano et al 2024 Antimicrob Agents Chemother	PAER.0424.00931	0	0	0	0	0	0	0	0	0	0	0	0	0	0	0	0	0	0	0	0	0	0	0	0	0	0	0	0	0	0	0	0	0	0	0	0	0	0	0	0
JBABADF-19-0204	ST447	Japan	Asia	Yano et al 2024 Antimicrob Agents Chemother	PAER.0424.00833	0	0	0	0	0	0	0	0	0	0	0	0	0	0	0	0	0	0	0	0	0	0	0	0	0	0	0	0	0	0	0	0	0	0	0	0	0	0	0	0
JBABADF-19-0220	ST235	Japan	Asia	Yano et al 2024 Antimicrob Agents Chemother	PAER.0424.00598	0	0	0	0	0	0	0	0	0	0	0	0	0	0	0	0	0	0	0	0	0	0	0	0	0	0	0	0	0	0	0	0	0	0	P527S	0	0	0	0	0
JBABADF-19-0228	ST186	Japan	Asia	Yano et al 2024 Antimicrob Agents Chemother	PAER.0424.00512	0	0	0	0	0	0	0	0	0	0	0	0	0	0	0	0	0	0	0	0	0	0	0	0	0	0	0	0	0	0	0	0	0	0	0	0	0	0	0	0
JBABADF-19-0235	ST2105	Japan	Asia	Yano et al 2024 Antimicrob Agents Chemother	PAER.0424.00930	0	0	0	0	0	0	0	0	0	0	0	0	0	0	0	0	0	0	0	0	0	0	0	0	0	0	0	0	0	0	0	0	0	0	0	0	0	0	0	0
JBABADF-19-0243	ST207	Japan	Asia	Yano et al 2024 Antimicrob Agents Chemother	PAER.0424.00363	0	0	0	0	0	0	0	0	0	0	0	0	0	0	0	0	0	0	0	0	0	0	0	0	0	0	0	0	0	0	0	0	0	0	0	0	0	0	0	0
JBABADF-19-0244	ST1480	Japan	Asia	Yano et al 2024 Antimicrob Agents Chemother	PAER.0424.00057	0	0	0	0	0	0	0	0	0	0	0	0	0	0	0	0	0	0	0	0	0	0	0	0	0	0	0	0	0	0	0	0	0	0	0	0	0	0	0	0
JBABADF-19-0250	ST4120	Japan	Asia	Yano et al 2024 Antimicrob Agents Chemother	PAER.0424.00829	0	0	0	0	0	0	0	0	0	0	0	0	0	0	0	0	0	0	0	0	0	0	0	0	0	0	0	0	0	0	0	0	0	0	0	0	0	0	0	0
JBABADF-19-0257	ST671	Japan	Asia	Yano et al 2024 Antimicrob Agents Chemother	PAER.0424.01108	0	0	0	0	0	0	0	0	0	0	0	0	0	0	0	0	0	0	0	0	0	0	0	0	0	0	0	0	0	0	0	0	0	0	0	0	0	0	0	0
JBABADF-19-0260	ST235	Japan	Asia	Yano et al 2024 Antimicrob Agents Chemother	PAER.0424.00754	0	0	0	0	0	0	0	0	0	0	0	0	0	0	0	0	0	0	0	0	0	0	0	0	0	0	0	0	0	0	0	0	0	0	P527S	0	0	0	0	0
JBABADI-19-0033	ST389	Japan	Asia	Yano et al 2024 Antimicrob Agents Chemother	PAER.0424.01279	0	0	0	0	0	0	0	0	0	0	0	0	0	0	0	0	0	0	0	0	0	0	0	0	0	0	0	0	0	0	0	0	0	0	0	0	0	0	0	0
JBABADI-19-0039	ST3539	Japan	Asia	Yano et al 2024 Antimicrob Agents Chemother	PAER.0424.01196	0	0	0	0	0	0	0	0	0	0	0	0	0	0	0	0	0	0	0	0	0	0	0	0	0	0	0	0	0	0	0	0	0	0	0	0	0	0	0	0
JBABADI-19-0046	ST829	Japan	Asia	Yano et al 2024 Antimicrob Agents Chemother	PAER.0424.01152	0	0	0	0	0	0	0	0	0	0	0	0	0	0	0	0	0	0	0	0	0	0	0	0	0	0	0	0	0	0	0	0	0	0	0	0	0	0	0	0
JBABADI-19-0069	ST829	Japan	Asia	Yano et al 2024 Antimicrob Agents Chemother	PAER.0424.01288	0	0	0	0	0	0	0	0	0	0	0	0	0	0	0	0	0	0	0	0	0	0	0	0	0	0	0	0	0	0	0	0	0	0	0	0	0	0	0	0
JBABADI-19-0072	ST829	Japan	Asia	Yano et al 2024 Antimicrob Agents Chemother	PAER.0424.01217	0	0	0	0	0	0	0	0	0	0	0	0	0	0	0	0	0	0	0	0	0	0	0	0	0	0	0	0	0	0	0	0	0	0	0	0	0	0	0	0
JBABADI-19-0081	ST186	Japan	Asia	Yano et al 2024 Antimicrob Agents Chemother	PAER.0424.01281	0	0	0	0	0	0	0	0	0	0	0	0	0	0	0	0	0	0	0	0	0	0	0	0	0	0	0	0	0	0	0	0	0	0	0	0	0	0	0	0
JBABADI-19-0084	ST235	Japan	Asia	Yano et al 2024 Antimicrob Agents Chemother	PAER.0424.01032	0	0	0	0	0	0	0	0	0	0	0	0	0	0	0	0	0	0	0	0	0	0	0	0	0	0	0	0	0	0	0	0	0	0	0	0	0	0	0	0
JBABADI-19-0090	ST298	Japan	Asia	Yano et al 2024 Antimicrob Agents Chemother	PAER.0424.01201	0	0	0	0	0	0	0	0	0	0	0	0	0	0	0	0	0	0	0	0	0	0	0	0	0	0	0	0	0	0	0	0	0	0	0	0	0	0	0	0
JBABADI-19-0112	ST235	Japan	Asia	Yano et al 2024 Antimicrob Agents Chemother	PAER.0424.00832	0	0	0	0	0	0	0	0	0	0	0	0	0	0	0	0	0	0	0	0	0	0	0	0	0	0	0	0	0	0	0	0	0	0	0	0	0	0	0	0
JBABADI-19-0113	ST4091	Japan	Asia	Yano et al 2024 Antimicrob Agents Chemother	PAER.0424.00830	0	0	0	0	0	0	0	0	0	0	0	0	0	0	0	0	0	0	0	0	0	0	0	0	0	0	0	0	0	0	0	0	0	0	0	0	0	0	0	0
JBABAGH-19-0187	ST155	Japan	Asia	Yano et al 2024 Antimicrob Agents Chemother	PAER.0424.01193	0	0	0	0	0	0	0	0	0	0	0	0	0	0	0	0	0	0	0	0	0	0	0	0	0	0	0	0	0	0	0	0	0	0	0	0	0	0	0	0
JBABAGH-19-0188	ST298	Japan	Asia	Yano et al 2024 Antimicrob Agents Chemother	PAER.0424.01177	0	0	0	0	0	0	0	0	0	0	0	0	0	0	0	0	0	0	0	0	0	0	0	0	0	0	0	0	0	0	0	0	0	0	0	0	0	0	0	0
JBABAGH-19-0196	ST298	Japan	Asia	Yano et al 2024 Antimicrob Agents Chemother	PAER.0424.01097	0	0	0	0	0	0	0	0	0	0	0	0	0	0	0	0	0	0	0	0	0	0	0	0	0	0	0	0	0	0	0	0	0	0	0	0	0	0	0	0
JBABAGH-19-0197	ST155	Japan	Asia	Yano et al 2024 Antimicrob Agents Chemother	PAER.0424.01215	0	0	0	0	0	0	0	0	0	0	0	0	0	0	0	0	0	0	0	0	0	0	0	0	0	0	0	0	0	0	0	0	0	0	0	0	0	0	0	0
JBABAGH-19-0221	ST699	Japan	Asia	Yano et al 2024 Antimicrob Agents Chemother	PAER.0424.01219	0	0	0	0	0	0	0	0	0	0	0	0	0	0	0	0	0	0	0	0	0	0	0	0	0	0	0	0	0	0	0	0	0	0	0	0	0	0	0	0
JBABAIF-19-0064	ST186	Japan	Asia	Yano et al 2024 Antimicrob Agents Chemother	PAER.0424.01176	0	0	0	0	0	0	0	0	0	0	0	0	0	0	0	0	0	0	0	0	0	0	0	0	0	0	0	0	0	0	0	0	0	0	0	0	0	0	0	0
JBABAIF-19-0066	ST446	Japan	Asia	Yano et al 2024 Antimicrob Agents Chemother	PAER.0424.01134	0	0	0	0	0	0	0	0	0	0	0	0	0	0	0	0	0	0	0	0	0	0	0	0	0	0	0	0	0	0	0	0	0	0	0	0	0	0	0	0
JBAEACI-19-0040	ST1325	Japan	Asia	Yano et al 2024 Antimicrob Agents Chemother	PAER.0424.01169	0	0	0	0	0	0	0	0	0	0	0	0	0	0	0	0	0	0	0	0	0	0	0	0	0	0	0	0	A481S	0	0	0	0	0	0	0	0	0	0	0
JBAGAAD-19-0161	ST439	Japan	Asia	Yano et al 2024 Antimicrob Agents Chemother	PAER.0424.01244	0	0	0	0	0	0	0	0	0	0	0	0	0	0	0	0	0	0	0	0	0	0	0	0	0	0	0	0	0	0	0	0	0	0	0	0	0	0	0	0
JBAGABE-19-0108	ST175	Japan	Asia	Yano et al 2024 Antimicrob Agents Chemother	PAER.0424.00330	0	0	0	0	0	0	0	0	0	0	0	0	0	0	0	0	0	0	0	0	0	0	0	0	0	0	0	0	0	0	0	0	0	0	0	0	0	0	0	0
JBAIAAD-19-0093	ST179	Japan	Asia	Yano et al 2024 Antimicrob Agents Chemother	PAER.0424.01251	0	0	0	0	0	0	0	G63D	0	0	0	0	0	0	0	0	0	0	0	0	0	0	0	0	0	0	0	0	0	0	0	0	0	0	0	0	0	0	0	0
JBAIAAD-19-0097	ST377	Japan	Asia	Yano et al 2024 Antimicrob Agents Chemother	PAER.0424.01123	0	0	0	0	0	0	0	0	0	0	N117S	0	0	0	0	0	0	0	0	0	0	0	0	0	0	0	0	0	0	0	0	0	0	0	0	0	0	0	0	0
JBAIAAD-19-0110	ST155	Japan	Asia	Yano et al 2024 Antimicrob Agents Chemother	PAER.0424.00562	0	0	0	0	0	0	0	0	0	0	0	0	0	0	0	0	0	0	0	0	0	0	0	0	0	0	0	0	0	0	0	0	0	0	0	0	0	0	0	0
JBBAAAE-19-0038	ST244	Japan	Asia	Yano et al 2024 Antimicrob Agents Chemother	PAER.0424.00671	0	0	0	0	0	0	0	0	0	0	0	0	0	0	0	0	0	0	0	0	0	0	0	0	0	0	0	0	0	0	0	0	0	0	0	0	0	0	0	0
JBBBAAH-19-0175	ST1027	Japan	Asia	Yano et al 2024 Antimicrob Agents Chemother	PAER.0424.00563	0	0	0	0	0	0	0	0	0	0	0	0	0	0	0	0	0	0	0	0	0	0	0	0	0	0	0	0	0	0	0	0	0	0	0	0	0	0	0	0
JBBBAAH-19-0176	ST446	Japan	Asia	Yano et al 2024 Antimicrob Agents Chemother	PAER.0424.00835	0	0	0	0	0	0	0	0	0	0	0	0	0	0	0	0	0	0	0	0	0	0	0	0	0	0	0	0	0	0	0	0	0	0	0	0	0	0	0	0
JBBBAAI-19-0061	ST155	Japan	Asia	Yano et al 2024 Antimicrob Agents Chemother	PAER.0424.00599	0	0	0	0	0	0	0	0	0	0	0	0	0	0	0	0	0	0	0	0	0	0	0	0	0	0	V471G	0	0	0	0	0	0	0	0	0	0	0	0	0
JBBBAAI-19-0063	ST235	Japan	Asia	Yano et al 2024 Antimicrob Agents Chemother	PAER.0424.00787	0	0	0	0	0	0	0	0	0	0	0	0	0	0	0	0	0	0	0	0	0	0	0	0	0	0	0	0	0	0	0	0	0	0	0	0	0	0	0	0
JBBBAAI-19-0071	ST357	Japan	Asia	Yano et al 2024 Antimicrob Agents Chemother	PAER.0424.00517	0	0	0	0	0	0	0	0	0	0	0	0	0	0	0	0	0	0	0	0	0	0	0	0	0	0	0	0	0	0	0	0	0	0	0	0	0	0	0	0
JBBBAAI-19-0079	ST179	Japan	Asia	Yano et al 2024 Antimicrob Agents Chemother	PAER.0424.00673	0	0	0	0	0	0	0	0	0	0	0	0	0	0	0	0	0	0	0	0	0	0	0	0	0	0	0	0	0	0	0	0	0	0	0	0	0	0	0	0
JBBBABI-19-0175	ST3449	Japan	Asia	Yano et al 2024 Antimicrob Agents Chemother	PAER.0424.00200	0	0	0	0	0	0	0	0	0	0	0	0	0	0	0	0	0	0	0	0	0	0	0	0	0	0	0	0	0	0	0	0	0	0	0	0	0	0	0	0
JBBBABI-19-0192	ST274	Japan	Asia	Yano et al 2024 Antimicrob Agents Chemother	PAER.0424.00172	0	0	0	0	0	0	0	0	0	0	0	0	0	0	0	0	0	0	0	0	0	0	0	0	0	0	0	0	0	0	0	0	0	0	0	0	0	0	0	0
JBBBACD-19-0142	ST480	Japan	Asia	Yano et al 2024 Antimicrob Agents Chemother	PAER.0424.00083	0	0	0	0	0	0	0	0	0	0	0	0	0	0	0	0	0	0	0	0	0	0	0	0	0	0	0	0	0	0	0	0	0	0	0	0	0	0	0	0
JBBBACD-19-0143	ST254	Japan	Asia	Yano et al 2024 Antimicrob Agents Chemother	PAER.0424.00171	0	0	0	0	0	0	0	0	0	0	0	0	0	0	0	0	0	0	0	0	0	0	0	0	0	0	0	0	0	0	0	0	0	0	0	0	0	0	0	0
JBBBACD-19-0145	ST4092	Japan	Asia	Yano et al 2024 Antimicrob Agents Chemother	PAER.0424.00176	0	0	0	0	0	0	0	0	0	0	0	0	0	0	0	0	0	0	0	0	0	0	0	0	0	0	0	0	0	0	0	0	0	0	0	0	0	0	0	0
JBBBACD-19-0154	ST381	Japan	Asia	Yano et al 2024 Antimicrob Agents Chemother	PAER.0424.01107	0	0	0	0	0	0	0	0	0	0	0	0	0	0	0	0	0	0	0	0	0	0	0	0	0	0	0	0	0	0	0	0	0	0	0	0	0	0	0	0
JBBBACD-19-0156	ST235	Japan	Asia	Yano et al 2024 Antimicrob Agents Chemother	PAER.0424.01242	0	0	0	0	0	0	0	0	0	0	0	0	0	0	0	0	0	0	0	0	0	0	0	0	0	0	0	0	0	0	0	0	0	0	0	0	0	0	0	0
JBBBACD-19-0169	ST499	Japan	Asia	Yano et al 2024 Antimicrob Agents Chemother	PAER.0424.01030	0	0	0	0	0	0	0	0	0	0	0	0	0	0	0	0	0	0	0	0	0	0	0	0	0	0	0	0	0	0	0	0	0	0	0	0	0	0	0	0
JBBBACD-19-0170	ST244	Japan	Asia	Yano et al 2024 Antimicrob Agents Chemother	PAER.0424.01148	0	0	0	0	0	0	0	0	0	0	0	0	0	0	0	0	0	0	0	0	0	0	0	0	0	0	0	0	0	0	0	0	0	0	0	0	0	0	0	0
JBBBACD-19-0171	ST1123	Japan	Asia	Yano et al 2024 Antimicrob Agents Chemother	PAER.0424.01188	0	0	0	0	0	0	0	0	0	0	0	0	0	0	0	0	0	0	0	0	0	0	0	0	0	0	0	0	0	0	0	0	0	0	0	0	0	0	0	0
JBBBACD-19-0172	ST1123	Japan	Asia	Yano et al 2024 Antimicrob Agents Chemother	PAER.0424.01289	0	0	0	0	0	0	0	0	0	0	0	0	0	0	0	0	0	0	0	0	0	0	0	0	0	0	0	0	0	0	0	0	0	0	0	0	0	0	0	0
JBBBACD-19-0178	ST1123	Japan	Asia	Yano et al 2024 Antimicrob Agents Chemother	PAER.0424.01072	0	0	0	0	0	0	0	0	0	0	0	0	0	0	0	0	0	0	0	0	0	0	0	0	0	0	0	0	0	0	0	0	0	0	0	0	0	0	0	0
JBBBACD-19-0179	ST266	Japan	Asia	Yano et al 2024 Antimicrob Agents Chemother	PAER.0424.00166	0	0	0	0	0	0	0	0	0	0	0	0	0	0	0	0	0	0	0	0	0	0	0	0	0	0	0	0	0	0	0	0	0	0	0	0	0	0	0	0
JBBBACD-19-0181	ST1123	Japan	Asia	Yano et al 2024 Antimicrob Agents Chemother	PAER.0424.01249	0	0	0	0	0	0	0	0	0	0	0	0	0	0	0	0	0	0	0	0	0	0	0	0	0	0	0	0	0	0	0	0	0	0	0	0	0	0	0	0
JBBBACD-19-0182	ST253	Japan	Asia	Yano et al 2024 Antimicrob Agents Chemother	PAER.0424.00890	0	0	0	0	0	0	0	0	0	0	0	0	0	0	0	0	0	0	0	0	0	0	0	0	0	0	0	0	0	0	R504C	0	0	0	0	0	0	0	0	0
JBBBACD-19-0184	ST235	Japan	Asia	Yano et al 2024 Antimicrob Agents Chemother	PAER.0424.01291	0	0	0	0	0	0	0	0	0	0	0	0	0	0	0	0	0	0	0	0	0	0	0	0	0	0	0	0	0	0	0	0	0	0	0	0	0	0	0	0
JBBCADC-19-0117	ST1027	Japan	Asia	Yano et al 2024 Antimicrob Agents Chemother	PAER.0424.01133	0	0	0	0	0	0	0	0	0	0	0	0	0	0	0	0	0	0	0	0	0	0	0	0	0	0	0	0	0	0	0	0	0	0	0	0	0	0	0	0
JBBCADC-19-0119	ST1655	Japan	Asia	Yano et al 2024 Antimicrob Agents Chemother	PAER.0424.00982	0	0	0	0	0	0	0	0	0	0	0	0	0	0	0	0	0	0	0	0	0	0	0	0	0	0	0	0	0	0	0	0	0	0	0	0	0	0	0	0
JBBCADC-19-0126	ST447	Japan	Asia	Yano et al 2024 Antimicrob Agents Chemother	PAER.0424.01141	0	0	0	0	0	0	0	0	0	0	0	0	0	0	0	0	0	0	0	0	0	0	0	0	0	0	0	0	0	0	0	0	0	0	0	0	0	0	0	0
JBBCADC-19-0127	ST155	Japan	Asia	Yano et al 2024 Antimicrob Agents Chemother	PAER.0424.01198	0	0	0	0	0	0	0	0	0	0	0	0	0	0	0	0	0	0	0	0	0	0	0	0	0	0	0	0	0	0	0	0	0	0	0	0	0	0	0	0
JBBCADC-19-0129	ST611	Japan	Asia	Yano et al 2024 Antimicrob Agents Chemother	PAER.0424.01051	0	0	0	0	0	0	0	0	0	0	0	0	0	0	0	0	0	0	0	0	0	0	0	0	0	0	0	0	0	0	0	0	0	0	0	0	0	0	0	0
JBBCADC-19-0136	ST1027	Japan	Asia	Yano et al 2024 Antimicrob Agents Chemother	PAER.0424.01287	0	0	0	0	0	0	0	0	0	0	0	0	0	0	0	0	0	0	0	0	0	0	0	0	0	0	0	0	0	0	0	0	0	0	0	0	0	0	0	0
JBBCADC-19-0137	ST1027	Japan	Asia	Yano et al 2024 Antimicrob Agents Chemother	PAER.0424.01243	0	0	0	0	0	0	0	0	0	0	0	0	0	0	0	0	0	0	0	0	0	0	0	0	0	0	0	0	0	0	0	0	0	0	0	0	0	0	0	0
JBBCADC-19-0139	ST235	Japan	Asia	Yano et al 2024 Antimicrob Agents Chemother	PAER.0424.01273	0	0	0	0	0	0	0	0	0	0	0	0	0	0	0	0	0	0	0	0	0	0	0	0	0	0	0	0	0	0	0	0	0	0	0	0	0	0	0	0
JBBCADC-19-0143	ST1123	Japan	Asia	Yano et al 2024 Antimicrob Agents Chemother	PAER.0424.01159	0	0	0	0	0	0	0	0	0	0	0	0	0	0	0	0	0	0	0	0	0	0	0	0	0	0	0	0	0	0	0	0	0	0	0	0	0	0	0	0
JBBCADC-19-0148	ST377	Japan	Asia	Yano et al 2024 Antimicrob Agents Chemother	PAER.0424.01264	0	0	0	0	0	0	0	0	0	0	N117S	0	0	0	0	0	0	0	0	0	0	0	0	0	0	0	0	0	0	0	0	0	0	0	0	0	0	0	0	0
JBBCADC-19-0150	ST485	Japan	Asia	Yano et al 2024 Antimicrob Agents Chemother	PAER.0424.01061	0	0	0	0	0	0	0	0	0	0	0	0	0	0	0	0	0	0	0	0	0	0	0	0	0	0	0	0	0	0	0	0	0	0	0	0	0	0	0	0
JBBCADC-19-0151	ST4116	Japan	Asia	Yano et al 2024 Antimicrob Agents Chemother	PAER.0424.01261	0	0	0	0	0	0	0	0	0	0	0	0	0	0	0	0	0	0	0	0	0	0	0	0	0	0	0	0	0	0	0	0	0	0	0	0	0	0	0	0
JBBCADC-19-0161	ST313	Japan	Asia	Yano et al 2024 Antimicrob Agents Chemother	PAER.0424.01142	0	0	0	0	0	0	0	0	0	0	0	0	0	0	0	0	0	0	0	0	0	0	0	0	0	0	0	0	0	0	0	0	0	0	0	0	0	0	0	0
JBBCADC-19-0165	ST1415	Japan	Asia	Yano et al 2024 Antimicrob Agents Chemother	PAER.0424.00926	0	0	0	0	0	0	0	0	0	0	0	0	0	0	0	0	0	0	0	0	0	0	0	0	0	0	0	0	0	0	0	0	0	0	0	0	0	0	0	0
JBBCADE-19-0039	ST235	Japan	Asia	Yano et al 2024 Antimicrob Agents Chemother	PAER.0424.00870	0	0	0	0	0	0	0	0	0	0	0	0	0	0	0	0	0	0	0	0	0	0	0	0	0	0	0	0	0	0	0	0	0	0	0	0	0	0	0	0
JBBCAEG-19-0028	ST446	Japan	Asia	Yano et al 2024 Antimicrob Agents Chemother	PAER.0424.01130	0	0	0	0	0	0	0	0	0	0	0	0	0	0	0	0	0	0	0	0	0	0	0	0	0	0	0	0	0	0	0	0	0	0	0	0	0	0	0	0
JBBCAEG-19-0032	ST235	Japan	Asia	Yano et al 2024 Antimicrob Agents Chemother	PAER.0424.01225	0	0	0	0	0	0	0	0	0	0	0	0	0	0	0	0	0	0	0	0	0	0	0	0	0	0	0	0	0	0	0	0	0	0	0	0	0	0	0	0
JBBDAAF-19-0083	ST274	Japan	Asia	Yano et al 2024 Antimicrob Agents Chemother	PAER.0424.00219	0	0	0	0	0	0	0	0	0	0	0	0	0	0	0	0	0	0	0	0	0	0	0	0	0	0	0	0	0	0	0	0	0	0	0	0	0	0	0	0
JBBDAAF-19-0086	ST274	Japan	Asia	Yano et al 2024 Antimicrob Agents Chemother	PAER.0424.00221	0	0	0	0	0	0	0	0	0	0	0	0	0	0	0	0	0	0	0	0	0	0	0	0	0	0	0	0	0	0	0	0	0	0	0	0	0	0	0	0
JBBDAAF-19-0089	ST274	Japan	Asia	Yano et al 2024 Antimicrob Agents Chemother	PAER.0424.01041	0	0	0	0	0	0	0	0	0	0	0	0	0	0	0	0	0	0	0	0	0	0	0	0	0	0	0	0	0	0	0	0	0	0	0	0	0	0	0	0
JBBDAAF-19-0118	ST3501	Japan	Asia	Yano et al 2024 Antimicrob Agents Chemother	PAER.0424.01118	0	0	0	0	0	0	0	0	0	0	0	0	0	0	0	0	0	0	0	0	0	0	0	0	0	0	0	0	0	0	0	0	0	0	0	0	0	0	0	0
JBBDAAF-19-0123	ST4118	Japan	Asia	Yano et al 2024 Antimicrob Agents Chemother	PAER.0424.00121	0	0	0	0	0	0	0	0	0	0	0	0	0	0	0	0	0	0	0	0	0	0	0	0	0	0	0	0	0	0	0	0	0	0	0	0	0	0	0	0
JBBDAAF-19-0126	ST2414	Japan	Asia	Yano et al 2024 Antimicrob Agents Chemother	PAER.0424.01106	0	0	0	0	0	0	0	0	0	0	0	0	0	0	0	0	0	0	0	0	0	0	0	0	0	0	0	0	0	0	0	0	0	0	0	0	0	0	0	0
JBBDAAF-19-0127	ST4118	Japan	Asia	Yano et al 2024 Antimicrob Agents Chemother	PAER.0424.01018	0	0	0	0	0	0	0	0	0	0	0	0	0	0	0	0	0	0	0	0	0	0	0	0	0	0	0	0	0	0	0	0	0	0	0	0	0	0	0	0
JBBDAAF-19-0133	ST108	Japan	Asia	Yano et al 2024 Antimicrob Agents Chemother	PAER.0424.01088	0	0	0	0	0	0	0	0	0	0	0	0	0	0	0	0	0	0	0	0	0	0	0	0	0	0	0	0	0	0	0	0	0	0	0	0	0	0	0	0
JBBDAAF-19-0135	ST17	Japan	Asia	Yano et al 2024 Antimicrob Agents Chemother	PAER.0424.01031	0	0	0	0	0	0	0	0	0	0	0	0	0	0	0	0	0	0	0	0	0	0	0	0	0	0	0	0	0	0	0	0	0	0	0	0	0	0	0	0
JBBDAAF-19-0143	ST274	Japan	Asia	Yano et al 2024 Antimicrob Agents Chemother	PAER.0424.01092	0	0	0	0	0	0	0	0	0	0	0	0	0	0	0	0	0	0	0	0	0	0	0	0	0	0	0	0	0	0	0	0	0	0	0	0	0	0	0	0
JBBDAAF-19-0144	ST273	Japan	Asia	Yano et al 2024 Antimicrob Agents Chemother	PAER.0424.01160	0	0	0	0	0	0	0	0	0	0	0	0	0	0	0	0	0	0	0	0	0	0	0	0	0	0	0	0	0	0	0	0	0	0	0	0	0	0	0	0
JBBDAAF-19-0146	ST2126	Japan	Asia	Yano et al 2024 Antimicrob Agents Chemother	PAER.0424.00892	0	0	0	0	0	0	0	0	0	0	0	0	0	0	0	0	0	0	0	0	0	0	0	0	0	0	0	0	0	0	0	0	0	0	0	0	0	0	0	0
JBBDAAF-19-0147	ST235	Japan	Asia	Yano et al 2024 Antimicrob Agents Chemother	PAER.0424.00728	0	0	0	0	0	0	0	0	0	0	0	0	0	0	0	0	0	0	0	0	0	0	0	0	0	0	0	0	0	0	0	0	0	0	0	0	0	0	0	0
JBBDAAF-19-0148	ST273	Japan	Asia	Yano et al 2024 Antimicrob Agents Chemother	PAER.0424.00678	0	0	0	0	0	0	0	0	0	0	0	0	0	0	0	0	0	0	0	0	0	0	0	0	0	0	0	0	0	0	0	0	0	0	0	0	0	0	0	0
JBBDAAF-19-0150	ST155	Japan	Asia	Yano et al 2024 Antimicrob Agents Chemother	PAER.0424.00514	0	0	0	0	0	0	0	0	0	0	0	0	0	0	0	0	0	0	0	0	0	0	0	0	0	0	0	0	0	0	0	0	0	0	0	0	0	0	0	0
JBBDAAJ-19-0145	ST235	Japan	Asia	Yano et al 2024 Antimicrob Agents Chemother	PAER.0424.00949	0	0	0	0	0	0	0	0	0	0	0	0	0	0	0	0	0	0	0	0	0	0	0	0	0	0	0	0	0	0	0	0	0	0	0	0	0	0	0	0
JBBDABE-19-0144	ST253	Japan	Asia	Yano et al 2024 Antimicrob Agents Chemother	PAER.0424.00788	0	0	0	0	0	0	0	0	0	0	0	0	0	0	0	0	0	0	0	0	0	0	0	0	0	0	0	0	0	0	0	0	0	0	0	0	0	0	0	0
JBBDABE-19-0163	ST253	Japan	Asia	Yano et al 2024 Antimicrob Agents Chemother	PAER.0424.01136	0	0	0	0	0	0	0	0	0	0	0	0	0	0	0	0	0	0	0	0	0	0	0	0	0	0	0	0	0	0	0	0	0	0	0	0	0	0	0	0
JBBDABE-19-0166	ST2238	Japan	Asia	Yano et al 2024 Antimicrob Agents Chemother	PAER.0424.01095	0	0	0	0	0	0	0	0	0	0	0	0	0	0	0	0	0	0	0	0	0	0	0	0	0	0	0	0	0	0	0	0	0	0	0	0	0	0	0	0
JBBDABE-19-0170	ST4094	Japan	Asia	Yano et al 2024 Antimicrob Agents Chemother	PAER.0424.01171	0	0	0	0	0	0	0	0	0	0	0	0	0	0	0	0	0	0	0	0	0	0	0	0	0	0	0	0	0	0	0	0	0	0	0	0	0	0	0	0
JBBDABE-19-0174	ST4094	Japan	Asia	Yano et al 2024 Antimicrob Agents Chemother	PAER.0424.01064	0	0	0	0	0	0	0	0	0	0	0	0	0	0	0	0	0	0	0	0	0	0	0	0	0	0	0	0	0	0	0	0	0	0	0	0	0	0	0	0
JBBDABE-19-0176	ST1239	Japan	Asia	Yano et al 2024 Antimicrob Agents Chemother	PAER.0424.00222	0	0	0	0	0	0	0	0	0	0	0	0	0	0	0	0	0	0	0	0	0	0	0	0	0	0	0	0	0	0	0	0	0	0	0	0	0	0	0	0
JBBDABE-19-0180	ST253	Japan	Asia	Yano et al 2024 Antimicrob Agents Chemother	PAER.0424.01278	0	0	0	0	0	0	0	0	0	0	0	0	0	0	0	0	0	0	0	0	0	0	0	0	0	0	0	0	0	0	0	0	0	0	0	0	0	0	0	0
JBBDAFG-19-0269	ST313	Japan	Asia	Yano et al 2024 Antimicrob Agents Chemother	PAER.0424.00669	0	0	0	0	0	0	0	0	0	0	0	0	0	0	0	0	0	0	0	0	0	0	0	0	0	0	0	0	0	0	0	0	0	0	0	0	0	0	0	0
JBBDAFG-19-0270	ST360	Japan	Asia	Yano et al 2024 Antimicrob Agents Chemother	PAER.0424.00928	0	0	0	0	0	0	0	0	0	0	0	0	0	0	0	0	0	0	0	0	0	0	0	0	0	0	0	0	0	0	0	0	0	0	0	0	0	0	0	0
JBBDAFG-19-0271	ST2952	Japan	Asia	Yano et al 2024 Antimicrob Agents Chemother	PAER.0424.00511	0	0	0	0	0	0	0	0	0	0	0	0	0	0	0	0	0	0	0	0	0	0	0	0	0	0	0	0	0	0	0	0	0	0	0	0	0	0	0	0
JBBDAFG-19-0272	ST2596	Japan	Asia	Yano et al 2024 Antimicrob Agents Chemother	PAER.0424.00807	0	0	0	0	0	0	0	0	0	0	0	0	0	0	0	0	0	0	0	0	0	0	0	0	0	0	0	0	0	0	R504C	0	0	0	0	0	0	0	0	0
JBBDAFG-19-0277	ST298	Japan	Asia	Yano et al 2024 Antimicrob Agents Chemother	PAER.0424.01053	0	0	0	0	0	0	0	0	0	0	0	0	0	0	0	0	0	0	0	0	0	0	0	0	0	0	0	0	0	0	0	0	0	0	0	0	0	0	0	0
JBBDAFG-19-0292	ST360	Japan	Asia	Yano et al 2024 Antimicrob Agents Chemother	PAER.0424.00277	0	0	0	0	0	0	0	0	0	0	0	0	0	0	0	0	0	0	0	0	0	0	0	0	0	0	0	0	0	0	0	0	0	0	0	0	0	0	0	0
JBBDAFH-19-0252	ST274	Japan	Asia	Yano et al 2024 Antimicrob Agents Chemother	PAER.0424.01135	0	0	0	0	0	0	0	0	0	0	0	0	0	0	0	0	0	0	0	0	0	0	0	0	0	0	0	0	0	0	0	0	0	0	0	0	0	0	0	0
JBBDAFH-19-0254	ST186	Japan	Asia	Yano et al 2024 Antimicrob Agents Chemother	PAER.0424.01154	0	0	0	0	0	0	0	0	0	0	0	0	0	0	0	0	0	0	0	0	0	0	0	0	0	0	0	0	0	0	0	0	0	0	0	0	0	0	0	0
JBBDAFH-19-0255	ST313	Japan	Asia	Yano et al 2024 Antimicrob Agents Chemother	PAER.0424.01208	0	0	0	0	0	0	0	0	0	0	0	0	0	0	0	0	0	0	0	0	0	0	0	0	0	0	0	0	0	0	0	0	0	0	0	0	0	0	0	0
JBBDAFH-19-0299	ST2689	Japan	Asia	Yano et al 2024 Antimicrob Agents Chemother	PAER.0424.01098	0	0	0	0	0	0	0	0	0	0	0	0	0	0	0	0	0	0	0	0	0	0	0	0	0	0	0	0	0	0	0	0	0	0	0	0	0	0	0	0
JBBDAFI-19-0053	ST235	Japan	Asia	Yano et al 2024 Antimicrob Agents Chemother	PAER.0424.01129	0	0	0	0	0	0	0	0	0	0	0	0	0	0	0	0	0	0	0	0	0	0	0	0	0	0	0	0	0	0	0	0	0	0	0	0	0	0	0	0
JBBDAJA-19-0124	ST275	Japan	Asia	Yano et al 2024 Antimicrob Agents Chemother	PAER.0424.00672	0	0	0	0	0	0	0	0	0	0	0	0	0	0	0	0	0	0	0	0	0	0	0	0	0	0	0	0	0	0	0	0	0	0	0	0	0	0	0	0
JBBDAJA-19-0125	ST641	Japan	Asia	Yano et al 2024 Antimicrob Agents Chemother	PAER.0424.01260	0	0	0	0	0	0	0	0	0	0	0	0	0	0	0	0	0	0	0	0	0	0	0	0	0	0	0	0	0	0	0	0	0	0	0	0	0	0	0	0
JBBDAJA-19-0126	ST17	Japan	Asia	Yano et al 2024 Antimicrob Agents Chemother	PAER.0424.01084	0	0	0	0	0	0	0	0	0	0	0	0	0	0	0	0	0	0	0	0	0	0	0	0	0	0	0	0	0	0	0	0	0	0	0	0	0	0	0	0
JBBDAJB-19-0079	ST381	Japan	Asia	Yano et al 2024 Antimicrob Agents Chemother	PAER.0424.01085	0	0	0	0	0	0	0	0	0	0	0	0	0	0	0	0	0	0	0	0	0	0	0	0	0	0	0	0	0	0	0	0	0	0	0	0	0	0	0	0
JBBEABG-19-0011	ST357	Japan	Asia	Yano et al 2024 Antimicrob Agents Chemother	PAER.0424.00936	0	0	0	0	0	0	0	0	0	0	0	0	0	0	0	0	0	0	0	0	0	0	0	0	0	0	0	0	0	0	0	0	0	0	0	0	0	V537L	0	0
JBBEABG-19-0033	ST508	Japan	Asia	Yano et al 2024 Antimicrob Agents Chemother	PAER.0424.00084	0	0	0	0	0	0	0	0	0	0	0	0	0	0	0	0	0	0	0	0	0	0	0	0	0	0	0	0	0	0	0	0	0	0	0	0	0	0	0	0
JBBEABG-19-0041	ST840	Japan	Asia	Yano et al 2024 Antimicrob Agents Chemother	PAER.0424.00061	0	0	0	0	0	0	0	0	0	0	0	0	0	0	0	0	0	0	0	0	0	0	0	0	0	0	0	0	0	0	0	0	0	0	0	0	0	0	0	0
JBBEABG-19-0042	ST274	Japan	Asia	Yano et al 2024 Antimicrob Agents Chemother	PAER.0424.00329	0	0	0	0	0	0	0	0	0	0	0	0	0	0	0	0	0	0	0	0	0	0	0	0	0	0	0	0	0	0	0	0	0	0	0	0	0	0	0	0
JBBEABG-19-0043	ST274	Japan	Asia	Yano et al 2024 Antimicrob Agents Chemother	PAER.0424.00130	0	0	0	0	0	0	0	0	0	0	0	0	0	0	0	0	0	0	0	0	0	0	0	0	0	0	0	0	0	0	0	0	0	0	0	0	0	0	0	0
JBBEABG-19-0047	ST381	Japan	Asia	Yano et al 2024 Antimicrob Agents Chemother	PAER.0424.00466	0	0	0	0	0	0	0	0	0	0	0	0	0	0	0	0	0	0	0	0	0	0	0	0	0	0	0	0	0	0	0	0	0	0	0	0	0	0	0	0
JBBEABG-19-0049	ST357	Japan	Asia	Yano et al 2024 Antimicrob Agents Chemother	PAER.0424.00619	0	0	0	0	0	0	0	0	0	0	0	0	0	0	0	0	0	0	0	0	0	0	0	0	0	0	0	0	0	0	0	0	0	0	0	0	0	0	0	0
JBBEADE-19-0184	ST245	Japan	Asia	Yano et al 2024 Antimicrob Agents Chemother	PAER.0424.00368	0	0	0	0	0	0	0	0	0	0	0	0	0	0	0	0	0	0	0	0	0	0	0	0	0	0	0	0	0	0	0	0	0	0	0	0	0	0	0	0
JBBEADE-19-0193	ST245	Japan	Asia	Yano et al 2024 Antimicrob Agents Chemother	PAER.0424.00177	0	0	0	0	0	0	0	0	0	0	0	0	0	0	0	0	0	0	0	0	0	0	0	0	0	0	0	0	0	0	0	0	0	0	0	0	0	0	0	0
JBBEADE-19-0248	ST446	Japan	Asia	Yano et al 2024 Antimicrob Agents Chemother	PAER.0424.01234	0	0	0	0	0	0	0	0	0	0	0	0	0	0	0	0	0	0	0	0	0	0	0	0	0	0	0	0	0	0	0	0	0	0	0	0	0	0	0	0
JBBEADE-19-0254	ST4119	Japan	Asia	Yano et al 2024 Antimicrob Agents Chemother	PAER.0424.00880	0	0	0	0	0	0	0	0	0	0	0	0	0	0	0	0	0	0	0	0	0	0	0	0	0	0	0	0	0	0	0	0	0	0	0	0	0	0	0	0
JBBEADE-19-0258	ST446	Japan	Asia	Yano et al 2024 Antimicrob Agents Chemother	PAER.0424.01257	0	0	0	0	0	0	0	0	0	0	0	0	0	0	0	0	0	0	0	0	0	0	0	0	0	0	0	0	0	0	0	0	0	0	0	0	0	0	0	0
JBBEADE-19-0260	ST253	Japan	Asia	Yano et al 2024 Antimicrob Agents Chemother	PAER.0424.01222	0	0	0	0	0	0	0	0	0	0	0	0	0	T168I	0	0	0	0	0	0	0	0	0	0	0	0	0	0	0	0	0	0	0	0	0	0	0	0	0	0
JBBEADE-19-0277	ST309	Japan	Asia	Yano et al 2024 Antimicrob Agents Chemother	PAER.0424.01269	0	0	0	0	0	0	0	0	0	0	N117S	0	0	0	0	0	0	0	0	0	0	0	0	0	0	0	0	0	0	0	0	0	0	0	0	0	0	0	0	0
JBBEADF-19-0331	ST1416	Japan	Asia	Yano et al 2024 Antimicrob Agents Chemother	PAER.0424.01284	0	0	0	0	0	0	0	0	0	0	0	0	0	0	0	0	0	0	0	0	0	0	0	0	0	0	0	0	0	0	0	0	0	0	0	0	0	0	0	0
JBBEADF-19-0333	ST1416	Japan	Asia	Yano et al 2024 Antimicrob Agents Chemother	PAER.0424.01145	0	0	0	0	0	0	0	0	0	0	0	0	0	0	0	0	0	0	0	0	0	0	0	0	0	0	0	0	0	0	0	0	0	0	0	0	0	0	0	0
JBBEADF-19-0336	ST242	Japan	Asia	Yano et al 2024 Antimicrob Agents Chemother	PAER.0424.01275	0	0	0	0	0	0	0	0	0	0	0	0	0	0	0	0	0	0	0	0	0	0	0	0	0	0	0	0	0	0	0	0	0	0	0	0	0	0	0	0
JBBEADI-19-0069	ST2038	Japan	Asia	Yano et al 2024 Antimicrob Agents Chemother	PAER.0424.00597	0	0	0	0	0	0	0	0	0	0	0	0	0	0	0	0	0	0	0	0	0	0	0	0	0	0	0	0	0	0	0	0	0	0	0	0	0	0	0	0
JBBEADI-19-0073	ST309	Japan	Asia	Yano et al 2024 Antimicrob Agents Chemother	PAER.0424.01192	0	0	0	0	0	0	0	0	0	0	N117S	0	0	0	0	0	0	0	0	0	0	0	0	0	0	0	0	0	0	0	0	0	0	0	0	0	0	0	0	0
JBBEADI-19-0075	ST253	Japan	Asia	Yano et al 2024 Antimicrob Agents Chemother	PAER.0424.01240	0	0	0	0	0	0	0	0	0	0	0	0	0	0	0	0	0	0	0	0	0	0	0	0	0	0	0	0	0	0	0	0	0	0	0	0	0	0	0	0
JBBEADI-19-0076	ST186	Japan	Asia	Yano et al 2024 Antimicrob Agents Chemother	PAER.0424.00634	0	0	0	0	0	0	0	0	0	0	0	0	0	0	0	0	0	0	0	0	0	0	0	0	0	0	0	0	0	0	0	0	0	0	0	0	0	0	0	0
JBBEADI-19-0078	ST308	Japan	Asia	Yano et al 2024 Antimicrob Agents Chemother	PAER.0424.01137	0	0	0	0	0	0	0	0	0	0	0	0	0	0	0	0	0	0	0	0	0	0	0	0	0	0	0	0	0	0	0	0	0	0	0	0	F533L	0	0	0
JBBEADI-19-0080	ST16	Japan	Asia	Yano et al 2024 Antimicrob Agents Chemother	PAER.0424.00965	0	0	0	0	0	0	0	0	0	0	0	0	0	0	0	0	0	0	0	0	0	0	0	0	0	0	0	0	0	0	0	0	0	0	0	0	0	0	0	0
JBBFABC-19-0060	ST428	Japan	Asia	Yano et al 2024 Antimicrob Agents Chemother	PAER.0424.00123	0	0	0	0	0	0	0	0	0	0	0	0	0	0	0	0	0	0	0	0	0	0	0	0	0	0	0	0	0	0	0	0	0	0	0	0	0	0	0	0
JBBFABC-19-0062	ST164	Japan	Asia	Yano et al 2024 Antimicrob Agents Chemother	PAER.0424.00364	0	0	0	0	0	0	0	0	0	0	0	0	0	0	0	0	0	0	0	0	0	0	0	0	0	0	0	0	0	0	0	0	0	0	0	0	0	0	0	0
JBBFABC-19-0085	ST164	Japan	Asia	Yano et al 2024 Antimicrob Agents Chemother	PAER.0424.01122	0	0	0	0	0	0	0	0	0	0	0	0	0	0	0	0	0	0	0	0	0	0	0	0	0	0	0	0	0	0	0	0	0	0	0	0	0	0	0	0
JBBFABC-19-0089	ST508	Japan	Asia	Yano et al 2024 Antimicrob Agents Chemother	PAER.0424.01109	0	0	0	0	0	0	0	0	0	0	0	0	0	0	0	0	0	0	0	0	0	0	0	0	0	0	0	0	0	0	0	0	0	0	0	0	0	0	0	0
JBBFABC-19-0090	ST708	Japan	Asia	Yano et al 2024 Antimicrob Agents Chemother	PAER.0424.01213	0	0	0	0	0	0	0	0	0	0	0	0	0	0	0	0	0	0	0	0	0	0	0	0	0	0	0	0	0	0	0	0	0	0	0	0	0	0	0	0
JBBFABC-19-0091	ST258	Japan	Asia	Yano et al 2024 Antimicrob Agents Chemother	PAER.0424.01227	0	0	0	0	0	0	0	0	0	0	0	0	0	0	0	0	0	0	0	0	0	0	0	0	0	0	0	0	0	0	0	0	0	0	0	0	0	0	0	0
JBBFABG-19-0165	ST207	Japan	Asia	Yano et al 2024 Antimicrob Agents Chemother	PAER.0424.01204	0	0	0	0	0	0	0	0	0	0	0	0	0	0	0	0	0	0	0	0	0	0	0	0	0	0	0	0	0	0	0	0	0	0	0	0	0	0	0	0
JBBGAAF-19-0125	ST569	Japan	Asia	Yano et al 2024 Antimicrob Agents Chemother	PAER.0424.00981	0	0	0	0	0	0	0	0	T91A	0	0	0	0	0	0	0	0	0	0	0	0	0	0	0	0	0	0	0	0	0	0	0	0	0	0	0	0	0	0	0
JBBGAAF-19-0128	ST253	Japan	Asia	Yano et al 2024 Antimicrob Agents Chemother	PAER.0424.00784	0	0	0	0	0	0	0	0	0	0	0	0	0	0	0	0	0	0	0	0	0	0	0	0	0	0	0	0	0	0	0	0	0	0	0	0	0	0	0	0
JBBHABC-19-0057	ST274	Japan	Asia	Yano et al 2024 Antimicrob Agents Chemother	PAER.0424.00276	0	0	0	0	0	0	0	0	0	0	0	0	0	0	0	0	0	0	0	0	0	0	0	0	0	0	0	0	0	0	0	0	0	0	0	0	F533L	0	0	0
JBBHABC-19-0058	ST260	Japan	Asia	Yano et al 2024 Antimicrob Agents Chemother	PAER.0424.00369	0	0	0	0	0	0	0	0	0	0	0	0	0	0	0	0	0	0	0	0	0	0	0	0	0	0	0	0	0	0	0	0	0	0	0	0	0	0	0	0
JBBHABC-19-0059	ST2633	Japan	Asia	Yano et al 2024 Antimicrob Agents Chemother	PAER.0424.00278	0	0	0	0	0	0	0	0	0	0	0	0	0	0	0	0	0	0	0	0	0	0	0	0	0	0	0	0	0	0	0	0	0	0	0	0	0	0	0	0
JBBHABC-19-0062	ST807	Japan	Asia	Yano et al 2024 Antimicrob Agents Chemother	PAER.0424.00088	0	0	0	0	0	0	0	0	0	0	0	0	0	0	0	0	0	0	0	0	0	0	0	0	0	0	0	0	0	0	0	0	0	0	0	0	0	0	0	0
JBCAAAI-19-0100	ST274	Japan	Asia	Yano et al 2024 Antimicrob Agents Chemother	PAER.0424.01220	0	0	0	0	0	0	0	0	0	0	0	0	0	0	0	0	0	0	0	0	0	0	0	0	0	0	0	0	0	0	0	0	0	0	0	0	0	0	0	0
JBCAAAI-19-0101	ST274	Japan	Asia	Yano et al 2024 Antimicrob Agents Chemother	PAER.0424.01207	0	0	0	0	0	0	0	0	0	0	0	0	0	0	0	0	0	0	0	0	0	0	0	0	0	0	0	0	0	0	0	0	0	0	0	0	0	0	0	0
JBCAAAI-19-0102	ST1064	Japan	Asia	Yano et al 2024 Antimicrob Agents Chemother	PAER.0424.01091	0	0	0	0	0	0	0	G63D	0	0	0	0	0	0	0	0	0	0	0	0	0	0	0	0	0	0	0	0	0	0	0	0	0	0	0	0	0	0	0	0
JBCAADB-19-0058	ST162	Japan	Asia	Yano et al 2024 Antimicrob Agents Chemother	PAER.0424.01205	0	0	0	0	0	0	0	0	0	0	0	0	0	0	0	0	0	0	0	0	0	0	0	0	0	0	0	0	0	0	0	0	0	0	0	0	0	0	0	0
JBCAADB-19-0061	ST274	Japan	Asia	Yano et al 2024 Antimicrob Agents Chemother	PAER.0424.00418	0	0	0	0	0	0	0	0	0	0	0	0	0	0	0	0	0	0	0	0	0	0	0	0	0	0	0	0	0	0	0	0	0	0	0	0	0	0	0	0
JBCAADB-19-0065	ST4096	Japan	Asia	Yano et al 2024 Antimicrob Agents Chemother	PAER.0424.00726	0	0	0	0	0	0	0	0	0	0	0	0	0	0	0	0	0	0	0	0	0	0	0	0	0	0	0	0	0	0	0	0	0	0	0	0	0	0	0	0
JBCAADB-19-0067	ST167	Japan	Asia	Yano et al 2024 Antimicrob Agents Chemother	PAER.0424.00224	0	0	0	0	0	0	0	0	0	0	0	0	0	0	0	0	0	0	0	0	0	0	0	0	0	0	0	0	0	0	0	0	0	0	0	0	0	0	0	0
JBCAADB-19-0070	ST274	Japan	Asia	Yano et al 2024 Antimicrob Agents Chemother	PAER.0424.00473	0	0	0	0	0	0	0	0	0	0	0	0	0	0	0	0	0	0	0	0	0	0	0	0	0	0	0	0	0	0	0	0	0	0	0	0	0	0	0	0
JBCAADB-19-0077	ST167	Japan	Asia	Yano et al 2024 Antimicrob Agents Chemother	PAER.0424.01186	0	0	0	0	0	0	0	0	0	0	0	0	0	0	0	0	0	0	0	0	0	0	0	0	0	0	0	0	0	0	0	0	0	0	0	0	0	0	0	0
JBCAADB-19-0081	ST274	Japan	Asia	Yano et al 2024 Antimicrob Agents Chemother	PAER.0424.00227	0	0	0	0	0	0	0	0	0	0	0	0	0	0	0	0	0	0	0	0	0	0	0	0	0	0	0	0	0	0	0	0	0	0	0	0	0	0	0	0
JBCAADB-19-0082	ST274	Japan	Asia	Yano et al 2024 Antimicrob Agents Chemother	PAER.0424.00232	0	0	0	0	0	0	0	0	0	0	0	0	0	0	0	0	0	0	0	0	0	0	0	0	0	0	0	0	0	0	0	0	0	0	0	0	0	0	0	0
JBCAADB-19-0083	ST274	Japan	Asia	Yano et al 2024 Antimicrob Agents Chemother	PAER.0424.00180	0	0	0	0	0	0	0	0	0	0	0	0	0	0	0	0	0	0	0	0	0	0	0	0	0	0	0	0	0	0	0	0	0	0	0	0	0	0	0	0
JBCAADB-19-0084	ST274	Japan	Asia	Yano et al 2024 Antimicrob Agents Chemother	PAER.0424.00175	0	0	0	0	0	0	0	0	0	0	0	0	0	0	0	0	0	0	0	0	0	0	0	0	0	0	0	0	0	0	0	0	0	0	0	0	0	0	0	0
JBCAADB-19-0085	ST17	Japan	Asia	Yano et al 2024 Antimicrob Agents Chemother	PAER.0424.00228	0	0	0	0	0	0	0	0	0	0	0	0	0	0	0	0	0	0	0	0	0	0	0	0	0	0	0	0	0	0	0	0	0	0	0	0	0	0	0	0
JBCAADB-19-0086	ST111	Japan	Asia	Yano et al 2024 Antimicrob Agents Chemother	PAER.0424.00943	0	0	0	0	0	0	0	0	0	0	0	0	0	0	0	0	0	0	0	0	0	0	0	0	0	0	0	0	0	0	0	0	0	0	0	0	0	0	0	0
JBCAADB-19-0088	ST274	Japan	Asia	Yano et al 2024 Antimicrob Agents Chemother	PAER.0424.01096	0	0	0	0	0	0	0	0	0	0	0	0	0	0	0	0	0	0	0	0	0	0	0	0	0	0	0	0	0	0	0	0	0	0	0	0	0	0	0	0
JBCAADB-19-0089	ST274	Japan	Asia	Yano et al 2024 Antimicrob Agents Chemother	PAER.0424.01050	0	0	0	0	0	0	0	0	0	0	0	0	0	0	0	0	0	0	0	0	0	0	0	0	0	0	0	0	0	0	0	0	0	0	0	0	0	0	0	0
JBCAADB-19-0090	ST274	Japan	Asia	Yano et al 2024 Antimicrob Agents Chemother	PAER.0424.00947	0	0	0	0	0	0	0	0	0	0	0	0	0	0	0	0	0	0	0	0	0	0	0	0	0	0	0	0	0	0	0	0	0	0	0	0	0	0	0	0
JBCAADB-19-0092	ST167	Japan	Asia	Yano et al 2024 Antimicrob Agents Chemother	PAER.0424.00225	0	0	0	0	0	0	0	0	0	0	0	0	0	0	0	0	0	0	0	0	0	0	0	0	0	0	0	0	0	0	0	0	0	0	0	0	0	0	0	0
JBCBAAC-19-0097	ST4122	Japan	Asia	Yano et al 2024 Antimicrob Agents Chemother	PAER.0424.00785	0	0	0	0	0	0	0	0	0	0	0	0	0	0	0	0	0	0	0	0	0	0	0	0	0	0	0	0	0	0	0	0	0	0	0	0	0	0	0	0
JBCBAAC-19-0101	ST4097	Japan	Asia	Yano et al 2024 Antimicrob Agents Chemother	PAER.0424.01248	0	0	0	0	0	0	0	0	0	0	0	0	0	0	0	0	0	0	0	0	0	0	0	0	0	0	0	0	0	0	R504C	0	0	0	0	0	0	0	0	0
JBCBAAD-19-0051	ST314	Japan	Asia	Yano et al 2024 Antimicrob Agents Chemother	PAER.0424.01055	0	0	0	0	0	0	0	0	0	0	0	0	0	0	0	0	0	0	0	0	0	0	0	0	0	0	0	0	0	0	0	0	0	0	0	0	0	0	0	0
JBCBAAD-19-0105	ST277	Japan	Asia	Yano et al 2024 Antimicrob Agents Chemother	PAER.0424.01245	0	0	0	0	0	0	0	0	0	0	0	0	0	0	0	0	0	0	0	0	0	0	0	0	0	0	0	0	0	0	0	0	0	0	0	0	0	0	0	0
JBCBAAD-19-0107	ST266	Japan	Asia	Yano et al 2024 Antimicrob Agents Chemother	PAER.0424.00667	0	0	0	0	0	0	0	0	0	0	0	0	0	0	0	0	0	0	0	0	0	0	0	0	0	0	0	0	0	0	0	0	0	0	0	0	0	0	0	0
JBCBAAJ-19-0112	ST244	Japan	Asia	Yano et al 2024 Antimicrob Agents Chemother	PAER.0424.01184	0	0	0	0	0	0	0	0	0	0	0	0	0	0	0	0	0	0	0	0	0	0	0	0	0	0	0	0	0	0	0	0	0	0	0	0	0	0	0	0
JBCBAAJ-19-0113	ST779	Japan	Asia	Yano et al 2024 Antimicrob Agents Chemother	PAER.0424.01103	0	0	0	0	0	0	0	0	0	0	0	0	0	0	0	0	0	0	0	0	0	0	0	0	0	0	V471G	0	0	0	0	0	0	0	0	0	0	0	0	0
JBCBAAJ-19-0114	ST274	Japan	Asia	Yano et al 2024 Antimicrob Agents Chemother	PAER.0424.00365	0	0	0	0	0	0	0	0	0	0	0	0	0	0	0	0	0	0	0	0	0	0	0	0	0	0	0	0	0	0	0	0	0	0	0	0	0	0	0	0
JBCBAAJ-19-0115	ST242	Japan	Asia	Yano et al 2024 Antimicrob Agents Chemother	PAER.0424.00058	0	0	0	0	0	0	0	0	0	0	0	0	0	0	0	0	0	0	0	0	0	0	0	0	0	0	0	0	0	0	0	0	0	0	0	0	0	0	0	0
JBCBAAJ-19-0120	ST672	Japan	Asia	Yano et al 2024 Antimicrob Agents Chemother	PAER.0424.01239	0	0	0	0	0	0	0	0	0	0	0	0	0	0	0	0	0	0	0	0	0	0	0	0	0	0	0	0	0	0	0	0	0	0	0	0	0	0	0	0
JBCCABB-19-0089	ST313	Japan	Asia	Yano et al 2024 Antimicrob Agents Chemother	PAER.0424.01199	0	0	0	0	0	0	0	0	0	0	0	0	0	0	0	0	0	0	0	0	0	0	0	0	0	0	0	0	0	0	0	0	0	0	0	0	0	0	0	0
JBCCABB-19-0100	ST235	Japan	Asia	Yano et al 2024 Antimicrob Agents Chemother	PAER.0424.01022	0	0	0	0	0	0	0	0	0	0	0	0	0	0	0	0	0	0	0	0	0	0	0	0	0	0	0	0	0	0	0	0	0	0	0	0	0	0	0	0
JBCCABB-19-0110	ST671	Japan	Asia	Yano et al 2024 Antimicrob Agents Chemother	PAER.0424.01165	0	0	0	0	0	0	0	0	0	0	0	0	0	0	0	0	0	0	0	0	0	0	0	0	0	0	0	0	0	0	0	0	0	0	0	0	0	0	0	0
JBCDAAB-19-0208	ST385	Japan	Asia	Yano et al 2024 Antimicrob Agents Chemother	PAER.0424.00995	0	0	0	0	0	0	0	0	0	0	0	0	0	0	0	0	0	0	0	0	0	0	0	0	0	0	0	0	0	0	0	0	0	0	0	0	0	0	0	0
JBCDAAB-19-0211	ST385	Japan	Asia	Yano et al 2024 Antimicrob Agents Chemother	PAER.0424.00510	0	0	0	0	0	0	0	0	0	0	0	0	0	0	0	0	0	0	0	0	0	0	0	0	0	0	0	0	0	0	R504C	0	0	0	0	0	0	0	0	0
JBCDAAB-19-0212	ST385	Japan	Asia	Yano et al 2024 Antimicrob Agents Chemother	PAER.0424.01117	0	0	0	0	0	0	0	0	0	0	0	0	0	0	0	0	0	0	0	0	0	0	0	0	0	0	0	0	0	0	0	0	0	0	0	0	0	0	0	0
JBCDAAB-19-0236	ST274	Japan	Asia	Yano et al 2024 Antimicrob Agents Chemother	PAER.0424.00327	0	0	0	0	0	0	0	0	0	0	0	0	0	0	0	0	0	0	0	0	0	0	0	0	0	0	0	0	0	0	0	0	0	0	0	0	0	0	0	0
JBCDAAB-19-0248	ST2620	Japan	Asia	Yano et al 2024 Antimicrob Agents Chemother	PAER.0424.01146	0	0	0	0	0	0	0	0	0	0	0	0	0	0	0	0	0	0	0	0	0	0	0	0	0	0	0	0	0	0	0	0	0	0	0	0	0	0	0	0
JBCDAAB-19-0249	ST1229	Japan	Asia	Yano et al 2024 Antimicrob Agents Chemother	PAER.0424.01233	0	0	0	0	0	0	0	0	T91A	0	0	0	0	0	0	0	0	0	0	0	0	0	0	0	0	0	0	0	0	0	0	0	0	0	0	0	0	0	0	0
JBCDAAB-19-0265	ST1229	Japan	Asia	Yano et al 2024 Antimicrob Agents Chemother	PAER.0424.00676	0	0	0	0	0	0	0	0	T91A	0	0	0	0	0	0	0	0	0	0	0	0	0	0	0	0	0	0	0	0	0	0	0	0	0	0	0	0	0	0	0
JBCDAAB-19-0290	ST446	Japan	Asia	Yano et al 2024 Antimicrob Agents Chemother	PAER.0424.00670	0	0	0	0	0	0	0	0	0	0	0	0	0	0	0	0	0	0	0	0	0	0	0	0	0	0	0	0	0	0	0	0	0	0	0	0	0	0	0	0
JBCDAAB-19-0291	ST3557	Japan	Asia	Yano et al 2024 Antimicrob Agents Chemother	PAER.0424.00328	0	0	0	0	0	0	0	0	0	0	0	0	0	0	0	0	0	0	0	0	0	0	0	0	0	0	0	0	0	0	0	0	0	0	0	0	0	0	0	0
JBCDAAB-19-0309	ST514	Japan	Asia	Yano et al 2024 Antimicrob Agents Chemother	PAER.0424.01168	0	0	0	0	0	0	0	0	T91A	0	0	0	0	0	0	0	0	0	0	0	0	0	0	0	0	0	0	0	0	0	0	0	0	0	0	0	0	0	0	0
JBCDAAB-19-0313	ST357	Japan	Asia	Yano et al 2024 Antimicrob Agents Chemother	PAER.0424.01237	0	0	0	0	0	0	0	0	0	0	0	0	0	0	0	0	0	0	0	0	0	0	0	0	0	0	0	0	0	0	0	0	0	0	0	0	0	0	0	0
JBCDAAB-19-0317	ST186	Japan	Asia	Yano et al 2024 Antimicrob Agents Chemother	PAER.0424.01120	0	0	0	0	0	0	0	0	0	0	0	0	0	0	0	0	0	0	0	0	0	0	0	0	0	0	0	0	0	0	0	0	0	0	0	0	0	0	0	0
JBCDABA-19-0272	ST266	Japan	Asia	Yano et al 2024 Antimicrob Agents Chemother	PAER.0424.01116	0	0	0	0	0	0	0	0	0	0	0	0	0	0	0	0	0	0	0	0	0	0	0	0	0	0	0	0	0	0	0	0	0	0	0	0	0	0	0	0
JBCDACH-19-0070	ST235	Japan	Asia	Yano et al 2024 Antimicrob Agents Chemother	PAER.0424.00881	0	0	0	0	0	0	0	0	0	0	0	0	0	0	0	0	0	0	0	0	0	0	0	0	0	0	0	0	0	0	0	0	0	0	0	0	0	0	0	0
JBCDACH-19-0071	ST155	Japan	Asia	Yano et al 2024 Antimicrob Agents Chemother	PAER.0424.00635	0	0	0	0	0	0	0	0	0	0	0	0	0	0	0	0	0	0	0	0	0	0	0	0	0	0	0	0	0	0	0	0	0	0	0	0	0	0	0	0
JBCDACJ-19-0189	ST274	Japan	Asia	Yano et al 2024 Antimicrob Agents Chemother	PAER.0424.01124	0	0	0	0	0	0	0	0	0	0	0	0	0	0	0	0	0	0	0	0	0	0	0	0	0	0	0	0	0	0	0	0	0	0	0	0	0	0	0	0
JBCDACJ-19-0191	ST1596	Japan	Asia	Yano et al 2024 Antimicrob Agents Chemother	PAER.0424.01229	0	0	0	0	0	0	0	0	0	0	0	0	0	0	0	0	0	0	0	0	0	0	0	0	0	0	0	0	0	0	0	0	0	0	0	0	0	0	0	0
JBCDADA-19-0225	ST3970	Japan	Asia	Yano et al 2024 Antimicrob Agents Chemother	PAER.0424.00868	0	0	0	0	0	0	0	0	0	0	0	0	0	0	0	0	0	0	0	0	0	0	0	0	0	0	0	0	0	0	0	0	0	0	0	0	0	0	0	0
JBCDADA-19-0227	ST244	Japan	Asia	Yano et al 2024 Antimicrob Agents Chemother	PAER.0424.00367	0	0	0	0	0	0	0	0	0	0	0	0	0	0	0	0	0	0	0	0	0	0	0	0	0	0	0	0	0	0	0	0	0	0	0	0	0	0	0	0
JBCDAGC-19-0029	ST357	Japan	Asia	Yano et al 2024 Antimicrob Agents Chemother	PAER.0424.01253	0	0	0	0	0	0	0	0	0	0	0	0	0	0	0	0	0	0	0	0	0	0	0	0	0	0	0	0	0	0	0	0	0	0	0	0	0	0	0	0
JBCGACB-19-0255	ST27	Japan	Asia	Yano et al 2024 Antimicrob Agents Chemother	PAER.0424.00230	0	0	0	0	0	0	0	0	0	0	0	0	0	0	0	0	0	0	0	0	0	0	0	0	0	0	0	0	0	0	0	0	0	0	0	0	0	0	0	0
JBCGACB-19-0256	ST27	Japan	Asia	Yano et al 2024 Antimicrob Agents Chemother	PAER.0424.01270	0	0	0	0	0	0	0	0	0	0	0	0	0	0	0	0	0	0	0	0	0	0	0	0	0	0	0	0	0	0	0	0	0	0	0	0	0	0	0	0
JBCGACB-19-0257	ST181	Japan	Asia	Yano et al 2024 Antimicrob Agents Chemother	PAER.0424.00753	0	0	0	0	0	0	0	0	0	0	0	0	0	0	0	0	0	0	0	0	0	0	0	0	0	0	0	0	0	0	0	0	0	0	0	0	0	0	0	0
JBCGACB-19-0258	ST308	Japan	Asia	Yano et al 2024 Antimicrob Agents Chemother	PAER.0424.00862	0	0	0	0	0	0	0	0	0	0	0	0	0	0	0	0	0	0	0	0	0	0	0	0	0	0	0	0	0	0	0	0	0	0	0	0	0	0	0	0
JBCGACB-19-0260	ST395	Japan	Asia	Yano et al 2024 Antimicrob Agents Chemother	PAER.0424.00081	0	0	0	0	0	0	0	0	0	0	0	0	0	0	0	0	0	0	0	0	0	0	0	0	0	0	0	0	0	0	0	0	0	0	0	0	0	0	0	0
JBCGACB-19-0300	ST181	Japan	Asia	Yano et al 2024 Antimicrob Agents Chemother	PAER.0424.00217	0	0	0	0	0	0	0	0	0	0	0	0	0	0	0	0	P215L	0	0	0	0	0	0	0	0	0	0	0	0	0	0	0	0	0	0	0	0	0	0	0
JBCHAAB-19-0103	ST274	Japan	Asia	Yano et al 2024 Antimicrob Agents Chemother	PAER.0424.01115	0	0	0	0	0	0	0	0	0	0	0	0	0	0	0	0	0	0	0	0	0	0	0	0	0	0	0	0	0	0	0	0	0	0	0	0	F533L	0	0	0
JBCHAAB-19-0105	ST2735	Japan	Asia	Yano et al 2024 Antimicrob Agents Chemother	PAER.0424.01180	0	0	0	0	0	0	0	0	0	0	0	0	0	0	0	0	0	0	0	0	0	0	0	0	0	0	0	0	0	0	0	0	0	0	0	0	0	0	0	0
JBCHAAB-19-0107	ST699	Japan	Asia	Yano et al 2024 Antimicrob Agents Chemother	PAER.0424.01272	0	0	0	0	0	0	0	0	0	0	0	0	0	0	0	0	0	0	0	0	0	0	0	0	0	0	0	0	0	0	0	0	0	0	0	0	0	0	0	0
JBCHAAB-19-0108	ST4123	Japan	Asia	Yano et al 2024 Antimicrob Agents Chemother	PAER.0424.01167	0	0	0	0	0	0	0	0	0	0	0	0	0	0	0	0	0	0	0	0	0	0	0	0	0	0	0	0	0	0	0	0	0	0	0	P527T	0	0	0	0
JBCHAAB-19-0109	ST2406	Japan	Asia	Yano et al 2024 Antimicrob Agents Chemother	PAER.0424.01197	0	0	0	0	0	0	0	0	0	0	0	0	0	0	0	0	0	0	0	0	0	0	0	0	0	0	0	0	0	0	0	0	0	0	0	0	0	0	0	0
JBCHAAB-19-0110	ST3388	Japan	Asia	Yano et al 2024 Antimicrob Agents Chemother	PAER.0424.00420	0	0	0	0	0	0	0	0	0	0	0	0	0	0	0	0	0	0	0	0	0	0	0	0	0	0	0	0	0	0	0	0	0	0	0	0	0	0	0	0
JBCHAAB-19-0112	ST4099	Japan	Asia	Yano et al 2024 Antimicrob Agents Chemother	PAER.0424.00638	0	0	0	0	0	0	0	0	0	0	0	0	0	0	0	0	0	0	0	0	0	0	0	0	0	0	0	0	0	0	0	0	0	0	0	0	0	0	0	0
JBCHAAB-19-0115	ST2406	Japan	Asia	Yano et al 2024 Antimicrob Agents Chemother	PAER.0424.00808	0	0	0	0	0	0	0	0	0	0	0	0	0	0	0	0	0	0	0	0	0	0	0	0	0	0	0	0	0	0	0	0	0	0	0	0	0	0	0	0
JBCHAAB-19-0116	ST4099	Japan	Asia	Yano et al 2024 Antimicrob Agents Chemother	PAER.0424.00863	0	0	0	0	0	0	0	0	0	0	0	0	0	0	0	0	0	0	0	0	0	0	0	0	0	0	0	0	0	0	0	0	0	0	0	0	0	0	0	0
JBCHACA-19-0097	ST233	Japan	Asia	Yano et al 2024 Antimicrob Agents Chemother	PAER.0424.01121	0	0	0	0	0	0	0	0	0	0	0	0	0	0	0	0	0	0	0	0	0	0	0	0	0	0	0	0	0	0	0	0	0	0	0	0	0	0	0	0
JBCHAEA-19-0228	ST235	Japan	Asia	Yano et al 2024 Antimicrob Agents Chemother	PAER.0424.00983	0	0	0	0	0	0	0	0	0	0	0	0	0	0	0	0	0	0	0	0	0	0	0	0	0	0	0	0	0	0	0	0	0	0	0	0	0	0	0	0
JBCHAEA-19-0237	ST4100	Japan	Asia	Yano et al 2024 Antimicrob Agents Chemother	PAER.0424.01049	0	0	0	0	0	0	0	0	0	0	0	0	0	0	0	0	0	0	0	0	0	0	0	0	0	0	0	0	0	0	0	0	0	0	0	0	0	0	0	0
JBCHAEA-19-0240	ST252	Japan	Asia	Yano et al 2024 Antimicrob Agents Chemother	PAER.0424.01164	0	0	0	0	0	0	0	0	0	0	0	0	0	0	0	0	0	0	0	0	0	0	0	0	0	0	0	0	0	0	0	0	0	0	0	0	0	0	0	0
JBCHAEA-19-0244	ST244	Japan	Asia	Yano et al 2024 Antimicrob Agents Chemother	PAER.0424.01062	0	0	0	0	0	0	0	0	0	0	0	0	0	0	0	0	0	0	0	0	0	0	0	0	0	0	0	0	0	0	0	0	0	0	0	0	0	0	0	0
JBCHAEA-19-0248	ST303	Japan	Asia	Yano et al 2024 Antimicrob Agents Chemother	PAER.0424.00831	0	0	0	0	0	0	0	0	0	0	0	0	0	0	0	0	0	0	0	0	0	0	0	0	0	0	0	0	0	0	0	0	0	0	0	0	0	0	0	0
JBCHAEJ-19-0101	ST235	Japan	Asia	Yano et al 2024 Antimicrob Agents Chemother	PAER.0424.01266	0	0	0	0	0	0	0	0	0	0	0	0	0	0	0	0	0	0	0	0	0	0	0	0	0	0	0	0	0	0	0	0	0	0	0	0	0	0	0	0
JBCHAEJ-19-0103	ST186	Japan	Asia	Yano et al 2024 Antimicrob Agents Chemother	PAER.0424.01043	0	0	0	0	0	0	0	0	0	0	0	0	0	0	0	0	0	0	0	0	0	0	0	0	0	0	0	0	0	0	0	0	0	0	0	0	0	0	0	0
JBCHAEJ-19-0106	ST845	Japan	Asia	Yano et al 2024 Antimicrob Agents Chemother	PAER.0424.01127	0	0	0	0	0	0	0	0	0	0	0	0	0	0	0	0	0	0	0	0	0	0	0	0	0	0	0	0	0	0	0	0	0	0	0	0	0	0	0	0
JBCHAEJ-19-0108	ST1226	Japan	Asia	Yano et al 2024 Antimicrob Agents Chemother	PAER.0424.01238	0	0	0	0	0	0	0	0	0	0	0	0	0	0	0	0	0	0	0	0	0	0	0	0	0	0	0	0	0	0	0	0	0	0	0	0	0	0	0	0
JBCHAEJ-19-0115	ST395	Japan	Asia	Yano et al 2024 Antimicrob Agents Chemother	PAER.0424.01221	0	0	0	0	0	0	0	0	0	0	0	0	0	0	0	0	0	0	0	0	0	0	0	0	0	0	0	0	0	0	0	0	0	0	0	0	0	0	0	0
JBCHAEJ-19-0117	ST2615	Japan	Asia	Yano et al 2024 Antimicrob Agents Chemother	PAER.0424.01236	0	0	0	0	0	0	0	0	0	0	0	0	0	0	0	0	0	0	0	0	0	0	0	0	0	0	0	0	0	0	0	0	0	0	0	0	0	0	0	0
JBCHAEJ-19-0121	ST508	Japan	Asia	Yano et al 2024 Antimicrob Agents Chemother	PAER.0424.01259	0	0	0	0	0	0	0	0	0	0	0	0	0	0	0	0	0	0	0	0	0	0	0	0	0	0	0	0	0	0	R504C	0	0	0	0	0	0	0	0	0
JBCHAFC-19-0090	ST357	Japan	Asia	Yano et al 2024 Antimicrob Agents Chemother	PAER.0424.01052	0	0	0	0	0	0	0	0	0	0	0	0	0	0	0	0	0	0	0	0	0	0	0	0	0	0	0	0	0	0	0	0	0	0	0	0	0	0	0	0
JBCHAFC-19-0091	ST3889	Japan	Asia	Yano et al 2024 Antimicrob Agents Chemother	PAER.0424.00126	0	0	0	0	0	0	0	0	0	0	0	0	0	0	0	0	0	0	0	0	0	0	0	0	0	0	0	0	0	0	0	0	0	0	0	0	0	0	0	0
JBCHAFC-19-0097	ST606	Japan	Asia	Yano et al 2024 Antimicrob Agents Chemother	PAER.0424.00886	0	0	0	0	0	0	0	0	0	0	0	0	0	0	0	0	0	0	0	0	0	0	0	0	0	0	0	0	0	0	0	0	0	0	0	0	0	0	0	0
JBCIAAB-19-0181	ST633	Japan	Asia	Yano et al 2024 Antimicrob Agents Chemother	PAER.0424.00985	0	0	0	0	0	0	0	0	0	0	0	0	0	0	0	0	0	0	0	0	0	0	0	0	0	0	0	0	0	0	0	0	0	0	0	0	0	0	0	0
JBCIAAB-19-0184	ST235	Japan	Asia	Yano et al 2024 Antimicrob Agents Chemother	PAER.0424.01223	0	0	0	0	0	0	0	0	0	0	0	0	0	0	0	0	0	0	0	0	0	0	0	0	0	0	0	0	0	0	0	0	0	0	0	0	0	0	0	0
JBCIAAB-19-0186	ST4101	Japan	Asia	Yano et al 2024 Antimicrob Agents Chemother	PAER.0424.01158	0	0	0	0	0	0	0	0	0	0	0	0	0	0	0	0	0	0	0	0	0	0	0	0	0	0	0	0	0	0	0	0	0	0	0	0	0	0	0	0
JBCIAAH-19-0614	ST316	Japan	Asia	Yano et al 2024 Antimicrob Agents Chemother	PAER.0424.01138	0	0	0	0	0	0	0	0	0	0	0	0	0	0	0	0	0	0	0	0	0	0	0	0	0	0	0	0	0	0	0	0	0	0	0	0	0	0	0	0
JBCIAAH-19-0616	ST455	Japan	Asia	Yano et al 2024 Antimicrob Agents Chemother	PAER.0424.01083	0	0	0	0	0	0	0	0	0	0	0	0	0	0	0	0	0	0	N242D	0	0	0	0	0	0	0	0	0	0	0	0	0	0	0	0	0	0	0	0	0
JBCIAAH-19-0631	ST235	Japan	Asia	Yano et al 2024 Antimicrob Agents Chemother	PAER.0424.01173	0	0	0	0	0	0	0	0	0	0	0	0	0	0	0	0	0	0	0	0	0	0	0	0	0	0	0	0	0	0	0	0	0	0	0	0	0	0	0	0
JBCIAAH-19-0639	ST1756	Japan	Asia	Yano et al 2024 Antimicrob Agents Chemother	PAER.0424.01040	0	0	0	0	0	0	0	0	0	0	0	0	0	0	0	0	0	0	0	0	0	0	0	0	0	0	0	0	0	0	0	0	0	0	0	0	0	0	0	0
JBCIAAH-19-0667	ST253	Japan	Asia	Yano et al 2024 Antimicrob Agents Chemother	PAER.0424.00946	0	0	0	0	0	0	0	0	0	0	0	0	0	0	0	0	0	0	0	0	0	0	0	0	0	0	0	0	0	0	0	0	0	0	0	0	0	0	0	0
JBCIAAH-19-0672	ST316	Japan	Asia	Yano et al 2024 Antimicrob Agents Chemother	PAER.0424.01183	0	0	0	0	0	0	0	0	0	0	0	0	0	0	0	0	0	0	0	0	0	0	0	0	0	0	0	0	0	0	0	0	0	0	0	0	0	0	0	0
JBCIAAH-19-0673	ST316	Japan	Asia	Yano et al 2024 Antimicrob Agents Chemother	PAER.0424.01172	0	0	0	0	0	0	0	0	0	0	0	0	0	0	0	0	0	0	0	0	0	0	0	0	0	0	0	0	0	0	0	0	0	0	0	0	0	0	0	0
JBCIAAH-19-0693	ST4102	Japan	Asia	Yano et al 2024 Antimicrob Agents Chemother	PAER.0424.00423	0	0	0	0	0	0	0	0	0	0	0	0	0	0	0	0	0	0	0	0	0	0	0	0	0	0	0	0	0	0	0	0	0	0	0	0	0	0	0	0
JBCIAAH-19-0711	ST4102	Japan	Asia	Yano et al 2024 Antimicrob Agents Chemother	PAER.0424.01178	0	0	0	0	0	0	0	0	0	0	0	0	0	0	0	0	0	0	0	0	0	0	0	0	0	0	0	0	0	0	0	0	0	0	0	0	0	0	0	0
JBCIAAH-19-0713	ST4100	Japan	Asia	Yano et al 2024 Antimicrob Agents Chemother	PAER.0424.01212	0	0	0	0	0	0	0	0	0	0	0	0	0	0	0	0	0	0	0	0	0	0	0	0	0	0	0	0	0	0	0	0	0	0	0	0	0	0	0	0
JBCIAAH-19-0714	ST4100	Japan	Asia	Yano et al 2024 Antimicrob Agents Chemother	PAER.0424.00273	0	0	0	0	0	0	0	0	0	0	0	0	0	0	0	0	0	0	0	0	0	0	0	0	0	0	0	0	0	0	0	0	0	0	0	0	0	0	0	0
JBCIAAH-19-0722	ST235	Japan	Asia	Yano et al 2024 Antimicrob Agents Chemother	PAER.0424.01099	0	0	0	0	0	0	0	0	0	0	0	0	0	0	0	0	0	0	0	0	0	0	0	0	0	0	0	0	0	0	0	0	0	0	0	0	0	0	0	0
JBCIACA-19-0564	ST319	Japan	Asia	Yano et al 2024 Antimicrob Agents Chemother	PAER.0424.01250	0	0	0	0	0	0	0	0	0	0	0	0	0	0	0	0	0	0	0	0	0	0	0	0	0	0	0	0	0	0	0	0	0	0	0	0	0	0	0	0
JBCIACA-19-0565	ST17	Japan	Asia	Yano et al 2024 Antimicrob Agents Chemother	PAER.0424.01271	0	0	0	0	0	0	0	0	0	0	0	0	0	0	0	0	0	0	0	0	0	0	0	0	0	0	0	0	0	0	0	0	0	0	0	0	0	0	0	0
JBCIACA-19-0566	ST319	Japan	Asia	Yano et al 2024 Antimicrob Agents Chemother	PAER.0424.01277	0	0	0	0	0	0	0	0	0	0	0	0	0	0	0	0	0	0	0	0	0	0	0	0	0	0	0	0	0	0	0	0	0	0	0	0	0	0	0	0
JBCIACA-19-0568	ST17	Japan	Asia	Yano et al 2024 Antimicrob Agents Chemother	PAER.0424.01202	0	0	0	0	0	0	0	0	0	0	0	0	0	0	0	0	0	0	0	0	0	0	0	0	0	0	0	0	0	0	0	0	0	0	0	0	0	0	0	0
JBCIACA-19-0605	ST275	Japan	Asia	Yano et al 2024 Antimicrob Agents Chemother	PAER.0424.00170	0	0	0	0	0	0	0	0	0	0	0	0	0	0	0	0	0	0	0	0	0	0	0	0	0	0	0	0	0	0	0	0	0	0	0	0	0	0	0	0
JBCIACA-19-0631	ST235	Japan	Asia	Yano et al 2024 Antimicrob Agents Chemother	PAER.0424.00898	0	0	0	0	0	0	0	0	0	0	0	0	0	0	0	0	0	0	0	0	0	0	0	0	0	0	0	0	0	0	0	0	0	0	0	0	0	0	0	0
JBCIACE-19-0427	ST970	Japan	Asia	Yano et al 2024 Antimicrob Agents Chemother	PAER.0424.00639	0	0	0	0	0	0	0	0	0	0	0	0	0	0	0	0	0	0	0	0	0	0	0	0	0	0	0	0	0	0	0	0	0	0	0	0	0	0	0	0
JBCIACE-19-0450	ST274	Japan	Asia	Yano et al 2024 Antimicrob Agents Chemother	PAER.0424.00218	0	0	0	0	0	0	0	0	0	0	0	0	0	0	0	0	0	0	0	0	0	0	0	0	0	0	0	0	0	0	0	0	0	0	0	0	0	0	0	0
JBCIACE-19-0470	ST274	Japan	Asia	Yano et al 2024 Antimicrob Agents Chemother	PAER.0424.00167	0	0	0	0	0	0	0	0	0	0	0	0	0	0	0	0	0	0	0	0	0	0	0	0	0	0	0	0	0	0	0	0	0	0	0	0	0	0	0	0
JBCIACE-19-0473	ST274	Japan	Asia	Yano et al 2024 Antimicrob Agents Chemother	PAER.0424.00326	0	0	0	0	0	0	0	0	0	0	0	0	0	0	0	0	0	0	0	0	0	0	0	0	0	0	0	0	0	0	0	0	0	0	0	0	0	0	0	0
JBCIACE-19-0483	ST235	Japan	Asia	Yano et al 2024 Antimicrob Agents Chemother	PAER.0424.00889	0	0	0	0	0	0	0	0	0	0	0	0	0	0	0	0	0	0	0	0	0	0	0	0	0	0	0	0	0	0	0	0	0	0	0	0	0	0	0	0
JBCIACE-19-0488	ST4105	Japan	Asia	Yano et al 2024 Antimicrob Agents Chemother	PAER.0424.00122	0	0	0	0	0	0	0	0	0	0	0	0	0	0	0	0	0	0	0	0	0	0	0	0	0	0	0	0	0	0	0	0	0	0	0	0	0	0	0	0
JBCIACE-19-0503	ST4104	Japan	Asia	Yano et al 2024 Antimicrob Agents Chemother	PAER.0424.00216	0	0	0	0	0	0	0	0	0	0	0	0	0	0	0	0	0	0	0	0	0	0	0	0	0	0	0	0	0	0	0	0	0	0	0	0	0	0	0	0
JBCIACE-19-0504	ST309	Japan	Asia	Yano et al 2024 Antimicrob Agents Chemother	PAER.0424.01114	0	0	0	0	0	0	0	0	0	0	N117S	0	0	0	0	0	0	0	0	0	0	0	0	0	0	0	0	0	0	0	0	0	0	0	0	0	0	0	0	0
JBCIACE-19-0526	ST2998	Japan	Asia	Yano et al 2024 Antimicrob Agents Chemother	PAER.0424.00994	0	0	0	0	0	0	0	0	0	0	0	0	0	0	0	0	0	0	0	0	0	0	0	0	0	0	0	0	0	0	0	0	0	0	0	0	0	0	0	0
JBCIACE-19-0527	ST4104	Japan	Asia	Yano et al 2024 Antimicrob Agents Chemother	PAER.0424.00417	0	0	0	0	0	0	0	0	0	0	0	0	0	0	0	0	0	0	0	0	0	0	0	0	0	0	0	0	0	0	0	0	0	0	0	0	0	0	0	0
JBCIACE-19-0529	ST1811	Japan	Asia	Yano et al 2024 Antimicrob Agents Chemother	PAER.0424.01126	0	0	0	0	0	0	0	0	0	0	0	0	0	0	0	0	0	0	0	0	0	0	0	0	0	0	0	0	0	0	0	0	0	0	0	0	F533L	0	0	0
JBCIACE-19-0530	ST1811	Japan	Asia	Yano et al 2024 Antimicrob Agents Chemother	PAER.0424.01292	0	0	0	0	0	0	0	0	0	0	0	0	0	0	0	0	0	0	0	0	0	0	0	0	0	0	0	0	0	0	0	0	0	0	0	0	0	0	0	0
JBCIACE-19-0531	ST4104	Japan	Asia	Yano et al 2024 Antimicrob Agents Chemother	PAER.0424.01255	0	0	0	0	0	0	0	0	0	0	0	0	0	0	0	0	0	0	0	0	0	0	0	0	0	0	0	0	0	0	0	0	0	0	0	0	0	0	0	0
JBCIACE-19-0537	ST4104	Japan	Asia	Yano et al 2024 Antimicrob Agents Chemother	PAER.0424.00120	0	0	0	0	0	0	0	0	0	0	0	0	0	0	0	0	0	0	0	0	0	0	0	0	0	0	0	0	0	0	0	0	0	0	0	0	0	0	0	0
JBCIAEJ-19-0102	ST983	Japan	Asia	Yano et al 2024 Antimicrob Agents Chemother	PAER.0424.01060	0	0	0	0	0	0	0	0	T91A	0	0	0	0	0	0	0	0	0	0	0	0	0	0	0	0	0	0	0	0	0	0	0	0	0	0	0	0	0	0	0
JBCIAEJ-19-0105	ST274	Japan	Asia	Yano et al 2024 Antimicrob Agents Chemother	PAER.0424.01151	0	0	0	0	0	0	0	0	0	0	0	0	0	0	0	0	0	0	0	0	0	0	0	0	0	0	0	0	0	0	0	0	0	0	0	0	0	0	0	0
JBCIAEJ-19-0122	ST500	Japan	Asia	Yano et al 2024 Antimicrob Agents Chemother	PAER.0424.01175	0	0	0	0	0	0	0	0	0	0	0	0	0	0	0	0	0	0	0	0	0	0	0	0	0	0	0	0	0	0	0	0	0	0	0	0	0	0	0	0
JBCIAEJ-19-0126	ST4106	Japan	Asia	Yano et al 2024 Antimicrob Agents Chemother	PAER.0424.01262	0	0	0	0	0	0	0	0	0	0	0	0	0	0	0	0	0	0	0	0	0	0	0	0	0	0	0	0	0	0	0	0	0	0	0	0	0	0	0	0
JBDAAAB-19-0120	ST111	Japan	Asia	Yano et al 2024 Antimicrob Agents Chemother	PAER.0424.00861	0	0	0	0	0	0	0	0	0	0	0	0	0	0	0	0	0	0	0	0	0	0	0	0	0	0	0	0	0	0	0	0	0	0	0	0	0	0	0	0
JBDAAAB-19-0157	ST155	Japan	Asia	Yano et al 2024 Antimicrob Agents Chemother	PAER.0424.00471	0	0	0	0	0	0	0	0	0	0	0	0	0	0	0	0	0	0	0	0	0	0	0	0	0	0	0	0	0	0	0	0	0	0	0	0	0	0	0	0
JBDAAAB-19-0160	ST274	Japan	Asia	Yano et al 2024 Antimicrob Agents Chemother	PAER.0424.00129	0	0	0	0	0	0	0	0	0	0	0	0	0	0	0	0	0	0	0	0	0	0	0	0	0	0	0	0	0	0	0	0	0	0	0	0	0	0	0	0
JBDAAAB-19-0163	ST155	Japan	Asia	Yano et al 2024 Antimicrob Agents Chemother	PAER.0424.00513	0	0	0	0	0	0	0	0	0	0	0	0	0	0	0	0	0	0	0	0	0	0	0	0	0	0	0	0	0	0	0	0	0	0	0	0	0	0	0	0
JBDAAAH-19-0058	ST235	Japan	Asia	Yano et al 2024 Antimicrob Agents Chemother	PAER.0424.01228	0	0	0	0	0	0	0	0	0	0	0	0	0	0	0	0	0	0	0	0	0	0	0	0	0	0	0	0	0	0	0	0	0	0	0	0	0	0	0	0
JBDAAAH-19-0059	ST1342	Japan	Asia	Yano et al 2024 Antimicrob Agents Chemother	PAER.0424.01211	0	0	0	0	0	0	0	0	0	0	0	0	0	0	0	0	0	0	0	0	0	0	0	0	0	0	0	0	0	0	0	0	0	0	0	0	0	0	0	0
JBDAAAH-19-0062	ST155	Japan	Asia	Yano et al 2024 Antimicrob Agents Chemother	PAER.0424.01268	0	0	0	0	0	0	0	0	0	0	0	0	0	0	0	0	0	0	0	0	0	0	0	0	0	0	0	0	0	0	0	0	0	0	0	0	0	0	0	0
JBDAAAH-19-0063	ST3439	Japan	Asia	Yano et al 2024 Antimicrob Agents Chemother	PAER.0424.01209	0	0	0	0	0	0	0	0	0	0	0	0	0	0	0	0	0	0	0	0	0	0	0	0	0	0	0	0	0	0	0	0	0	0	0	0	0	0	0	0
JBDAAAH-19-0064	ST16	Japan	Asia	Yano et al 2024 Antimicrob Agents Chemother	PAER.0424.01280	0	0	0	0	0	0	0	0	0	0	0	0	0	0	0	0	0	0	0	0	0	0	0	0	0	0	0	0	0	0	0	0	0	0	0	0	0	0	0	0
JBDAAAH-19-0065	ST17	Japan	Asia	Yano et al 2024 Antimicrob Agents Chemother	PAER.0424.01089	0	0	0	0	0	0	0	0	0	0	0	0	0	0	0	0	0	0	0	0	0	0	0	0	0	0	0	0	0	0	0	0	0	0	0	0	0	0	0	0
JBDBAAB-19-0135	ST357	Japan	Asia	Yano et al 2024 Antimicrob Agents Chemother	PAER.0424.01247	0	0	0	0	0	0	0	0	0	0	0	0	0	0	0	0	0	0	0	0	0	0	0	0	0	0	0	0	0	0	0	0	0	0	0	0	0	0	0	0
JBDBAAB-19-0136	ST111	Japan	Asia	Yano et al 2024 Antimicrob Agents Chemother	PAER.0424.01063	0	0	0	0	0	0	0	0	0	0	0	0	0	0	0	0	0	0	0	0	0	0	0	0	0	0	0	0	0	0	0	0	0	0	0	0	0	0	0	0
JBDBAAB-19-0137	ST532	Japan	Asia	Yano et al 2024 Antimicrob Agents Chemother	PAER.0424.00909	0	0	0	0	0	0	0	0	0	0	0	0	0	0	0	0	0	0	0	0	0	0	0	0	0	0	0	0	0	0	0	0	0	0	0	0	0	0	0	0
JBDBAAB-19-0141	ST207	Japan	Asia	Yano et al 2024 Antimicrob Agents Chemother	PAER.0424.01119	0	0	0	0	0	0	0	0	0	0	0	0	0	0	0	0	0	0	0	0	0	0	0	0	0	0	0	0	0	0	0	0	0	0	0	0	0	0	0	0
JBDBAAB-19-0142	ST186	Japan	Asia	Yano et al 2024 Antimicrob Agents Chemother	PAER.0424.01132	0	0	0	0	0	0	0	0	0	0	0	0	0	0	0	0	0	0	0	0	0	0	0	0	0	0	0	0	0	0	0	0	0	0	0	0	0	0	0	0
JBDBAAB-19-0144	ST207	Japan	Asia	Yano et al 2024 Antimicrob Agents Chemother	PAER.0424.01090	0	0	0	0	0	0	0	0	0	0	0	0	0	0	0	0	0	0	0	0	0	0	0	0	0	0	0	0	0	0	0	0	0	0	0	0	0	0	0	0
JBDBAAB-19-0145	ST514	Japan	Asia	Yano et al 2024 Antimicrob Agents Chemother	PAER.0424.01082	0	N4Y	0	0	0	0	0	0	T91A	0	0	0	0	0	0	0	0	0	0	0	0	0	0	0	0	0	0	0	0	0	0	0	0	0	0	0	0	0	0	0
JBDBAAB-19-0146	ST1480	Japan	Asia	Yano et al 2024 Antimicrob Agents Chemother	PAER.0424.00080	0	0	0	0	0	0	0	0	0	0	0	0	0	0	0	0	0	0	0	0	0	0	0	0	0	0	0	0	0	0	0	0	0	0	0	0	0	0	0	0
JBDBAAJ-19-0048	ST245	Japan	Asia	Yano et al 2024 Antimicrob Agents Chemother	PAER.0424.00637	0	0	0	0	0	0	0	0	0	0	0	0	0	0	0	0	0	0	0	0	0	0	0	0	0	0	0	0	0	0	0	0	0	0	0	0	0	0	0	0
JBDCAAC-19-0185	ST3654	Japan	Asia	Yano et al 2024 Antimicrob Agents Chemother	PAER.0424.01195	0	0	0	0	0	0	0	0	0	0	0	0	0	0	0	0	0	0	0	0	0	0	0	0	0	0	0	0	0	0	0	0	0	0	0	0	0	0	0	0
JBDCAAC-19-0193	ST253	Japan	Asia	Yano et al 2024 Antimicrob Agents Chemother	PAER.0424.00882	0	0	0	0	0	0	0	0	0	0	0	0	0	0	0	0	0	0	0	0	0	0	0	0	0	0	0	0	0	0	0	0	0	0	0	0	0	0	0	0
JBDCAAC-19-0194	ST244	Japan	Asia	Yano et al 2024 Antimicrob Agents Chemother	PAER.0424.01232	0	0	0	0	0	0	0	0	0	0	0	0	0	0	0	0	0	0	0	0	0	0	0	0	0	0	0	0	0	0	0	0	0	0	0	0	0	0	0	0
JBDCAAE-19-0477	ST381	Japan	Asia	Yano et al 2024 Antimicrob Agents Chemother	PAER.0424.01131	0	0	0	0	0	0	0	0	0	0	0	0	0	0	0	0	0	0	0	0	0	0	0	0	0	0	0	0	0	0	0	0	0	0	0	0	0	0	0	0
JBDCAAE-19-0481	ST381	Japan	Asia	Yano et al 2024 Antimicrob Agents Chemother	PAER.0424.01265	0	0	0	0	0	0	0	0	0	0	0	0	0	0	0	0	0	0	0	0	0	0	0	0	0	0	0	0	0	0	0	0	0	0	0	0	0	0	0	0
JBDCAAE-19-0488	ST446	Japan	Asia	Yano et al 2024 Antimicrob Agents Chemother	PAER.0424.01230	0	0	0	0	0	0	0	0	0	0	0	0	0	0	0	0	0	0	0	0	0	0	0	0	0	0	0	0	0	0	0	0	0	0	0	0	0	0	0	0
JBDCAAE-19-0490	ST381	Japan	Asia	Yano et al 2024 Antimicrob Agents Chemother	PAER.0424.01185	0	0	0	0	0	0	0	0	0	0	0	0	0	0	0	0	0	0	0	0	0	0	0	0	0	0	0	0	0	0	R504C	0	0	0	0	0	0	0	0	0
JBDDAAF-19-0360	ST274	Japan	Asia	Yano et al 2024 Antimicrob Agents Chemother	PAER.0424.00220	0	0	0	0	0	0	0	0	0	0	0	0	0	0	0	0	0	0	0	0	0	0	0	0	0	0	0	0	0	0	0	0	0	0	0	0	0	0	0	0
JBDDAAF-19-0371	ST253	Japan	Asia	Yano et al 2024 Antimicrob Agents Chemother	PAER.0424.00725	0	0	0	0	0	0	0	0	0	0	0	0	0	0	0	0	0	0	0	0	0	0	0	0	0	0	0	0	0	0	0	0	0	0	0	0	0	0	0	0
JBDDAAF-19-0395	ST244	Japan	Asia	Yano et al 2024 Antimicrob Agents Chemother	PAER.0424.01163	0	0	0	0	0	0	0	0	0	0	0	0	0	0	0	0	0	0	0	0	0	0	0	0	0	0	0	0	0	0	0	0	0	0	0	0	0	0	0	0
JBDDAAF-19-0412	ST274	Japan	Asia	Yano et al 2024 Antimicrob Agents Chemother	PAER.0424.00226	0	0	0	0	0	0	0	0	0	0	0	0	0	0	0	0	0	0	0	0	0	0	0	0	0	0	0	0	0	0	0	0	0	0	0	0	0	0	0	0
JBDDAAF-19-0413	ST2061	Japan	Asia	Yano et al 2024 Antimicrob Agents Chemother	PAER.0424.00233	0	0	0	0	0	0	0	0	0	0	0	0	0	0	0	0	0	0	0	0	0	0	0	0	0	0	0	0	0	0	0	0	0	0	0	0	0	0	0	0
JBDEAAB-19-0240	ST357	Japan	Asia	Yano et al 2024 Antimicrob Agents Chemother	PAER.0424.00600	0	0	0	0	0	0	0	0	0	0	0	0	0	0	0	0	0	0	0	0	0	0	0	0	0	0	0	0	0	0	0	0	0	0	0	0	0	0	0	0
JBDEAAB-19-0241	ST3274	Japan	Asia	Yano et al 2024 Antimicrob Agents Chemother	PAER.0424.00674	0	0	0	0	0	0	0	0	0	0	0	0	0	0	0	0	0	0	0	0	0	0	0	0	0	0	0	0	0	0	0	0	0	0	0	0	0	0	0	0
JBDEAAB-19-0242	ST3274	Japan	Asia	Yano et al 2024 Antimicrob Agents Chemother	PAER.0424.00516	0	0	0	0	0	0	0	0	0	0	0	0	0	0	0	0	0	0	0	0	0	0	0	0	0	0	0	0	0	0	0	0	0	0	0	0	0	0	0	0
JBDEAAB-19-0243	ST298	Japan	Asia	Yano et al 2024 Antimicrob Agents Chemother	PAER.0424.00755	0	0	0	0	0	0	0	0	0	0	0	0	0	0	0	0	0	0	0	0	0	0	0	0	0	0	0	0	0	0	0	0	0	0	0	0	0	0	0	0
JBDEAAB-19-0249	ST181	Japan	Asia	Yano et al 2024 Antimicrob Agents Chemother	PAER.0424.00290	0	0	0	0	0	0	0	0	0	0	0	0	0	0	0	0	0	0	0	0	0	0	0	0	0	0	0	0	0	0	0	0	0	0	0	0	0	0	0	0
JBDEAAB-19-0250	ST186	Japan	Asia	Yano et al 2024 Antimicrob Agents Chemother	PAER.0424.00663	0	0	0	0	0	0	0	0	0	0	0	0	0	0	0	0	0	0	0	0	0	0	0	0	0	0	0	0	0	0	R504C	0	0	0	0	0	0	0	0	0
JBDEAAB-19-0251	ST245	Japan	Asia	Yano et al 2024 Antimicrob Agents Chemother	PAER.0424.00759	0	0	0	0	0	0	0	0	0	0	0	0	0	0	0	0	0	0	0	0	0	0	0	0	0	0	0	0	0	0	0	0	0	0	0	0	0	0	0	0
JBDEAAB-19-0252	ST274	Japan	Asia	Yano et al 2024 Antimicrob Agents Chemother	PAER.0424.00169	0	0	0	0	0	0	0	0	0	0	0	0	0	0	0	0	0	0	0	0	0	0	0	0	0	0	0	0	0	0	0	0	0	0	0	0	0	0	0	0
JBDEABG-19-0372	ST235	Japan	Asia	Yano et al 2024 Antimicrob Agents Chemother	PAER.0424.01290	0	0	0	0	0	0	0	0	0	0	0	0	0	0	0	0	0	0	0	0	0	0	0	0	0	0	0	0	0	0	0	0	0	0	0	0	0	V537L	0	0
JBDEABG-19-0374	ST379	Japan	Asia	Yano et al 2024 Antimicrob Agents Chemother	PAER.0424.01285	0	0	0	0	0	0	0	0	0	0	0	0	0	0	0	0	0	0	0	0	0	0	0	0	0	0	0	0	0	0	0	0	0	0	0	0	0	0	0	0
JBDEABG-19-0375	ST4125	Japan	Asia	Yano et al 2024 Antimicrob Agents Chemother	PAER.0424.01256	0	0	0	0	0	0	0	0	0	0	0	0	0	0	0	0	0	0	0	0	0	0	0	0	0	0	0	0	0	0	0	0	0	0	0	0	0	0	0	0
JBDFABA-19-0103	ST1009	Japan	Asia	Yano et al 2024 Antimicrob Agents Chemother	PAER.0424.00124	0	0	0	0	0	0	0	0	0	L89V	0	0	0	0	0	0	0	0	0	0	0	0	0	0	0	0	0	0	0	0	0	0	0	0	0	0	0	0	0	0
JBDFABA-19-0122	ST1009	Japan	Asia	Yano et al 2024 Antimicrob Agents Chemother	PAER.0424.00128	0	0	0	0	0	0	0	0	0	L89V	0	0	0	0	0	0	0	0	0	0	0	0	0	0	0	0	0	0	0	0	0	0	0	0	0	0	0	0	0	0
JBDFABA-19-0144	ST676	Japan	Asia	Yano et al 2024 Antimicrob Agents Chemother	PAER.0424.00082	0	0	0	0	0	0	0	0	0	0	0	0	0	0	0	0	0	0	0	0	0	0	0	0	0	0	0	0	0	0	0	0	0	0	0	0	0	0	0	0
JBDFABA-19-0155	ST1009	Japan	Asia	Yano et al 2024 Antimicrob Agents Chemother	PAER.0424.00168	0	0	0	0	0	0	0	0	0	L89V	0	0	0	0	0	0	0	0	0	0	0	0	0	0	0	0	0	0	0	0	0	0	0	0	0	0	0	0	0	0
JBDFABA-19-0157	ST491	Japan	Asia	Yano et al 2024 Antimicrob Agents Chemother	PAER.0424.00223	0	0	0	0	0	0	0	0	0	0	0	0	0	0	0	0	0	0	0	0	0	0	0	0	0	0	0	0	0	0	0	0	0	0	0	0	0	0	0	0
JBDFABA-19-0158	ST357	Japan	Asia	Yano et al 2024 Antimicrob Agents Chemother	PAER.0424.00561	0	0	0	0	0	0	0	0	0	0	0	0	0	0	0	0	0	0	0	0	0	0	0	0	0	0	0	0	0	0	0	0	0	0	0	0	0	0	0	0
JBDFABE-19-0065	ST242	Japan	Asia	Yano et al 2024 Antimicrob Agents Chemother	PAER.0424.00274	0	0	0	0	0	0	0	0	0	0	0	0	0	0	0	0	0	0	0	0	0	0	0	0	0	0	0	0	0	0	0	0	0	0	0	0	0	0	0	0
JBDFABE-19-0067	ST244	Japan	Asia	Yano et al 2024 Antimicrob Agents Chemother	PAER.0424.00966	0	0	0	0	0	0	0	0	0	0	0	0	0	0	0	0	0	0	0	0	0	0	0	0	0	0	0	0	0	0	0	0	0	0	0	0	0	0	0	0
JBDFABE-19-0069	ST970	Japan	Asia	Yano et al 2024 Antimicrob Agents Chemother	PAER.0424.00421	0	0	0	0	0	0	0	0	0	0	0	0	0	0	0	0	0	0	0	0	0	0	0	0	0	0	0	0	0	0	0	0	0	0	0	0	0	0	0	0
JBDGAAB-19-0090	ST274	Japan	Asia	Yano et al 2024 Antimicrob Agents Chemother	PAER.0424.00366	0	0	0	0	0	0	0	0	0	0	0	0	0	0	0	0	0	0	0	0	0	0	0	0	0	0	0	0	0	0	0	0	0	0	0	0	0	0	0	0
JBDGAAB-19-0123	ST645	Japan	Asia	Yano et al 2024 Antimicrob Agents Chemother	PAER.0424.01200	0	0	0	0	0	0	0	0	0	0	0	0	0	0	0	0	0	0	0	0	0	0	0	0	0	0	0	0	0	0	0	0	0	0	0	0	0	0	0	0
JBDGAAG-19-0165	ST17	Japan	Asia	Yano et al 2024 Antimicrob Agents Chemother	PAER.0424.00229	0	0	0	0	0	0	0	0	0	0	0	0	0	0	0	0	0	0	0	0	0	0	0	0	0	0	0	0	0	0	0	0	0	0	0	0	0	0	0	0
JBDGAAG-19-0216	ST1195	Japan	Asia	Yano et al 2024 Antimicrob Agents Chemother	PAER.0424.01246	0	0	Y5H	0	0	0	0	0	T91A	0	0	A139S	0	0	0	0	0	L239V	0	0	0	0	0	0	0	0	0	0	0	0	0	0	0	0	0	0	0	0	0	0
JBDGAAG-19-0218	ST804	Japan	Asia	Yano et al 2024 Antimicrob Agents Chemother	PAER.0424.01170	0	0	0	0	0	0	0	0	0	0	0	0	0	0	0	0	0	0	0	0	0	0	0	0	0	0	0	0	0	0	0	0	0	0	0	0	0	0	0	0
JBDHAAI-19-0193	ST446	Japan	Asia	Yano et al 2024 Antimicrob Agents Chemother	PAER.0424.01086	0	0	0	0	0	0	0	0	0	0	0	0	0	0	0	0	0	0	0	0	0	0	0	0	0	0	0	0	0	0	0	0	0	0	0	0	0	0	0	0
JBDIABB-19-0243	ST4108	Japan	Asia	Yano et al 2024 Antimicrob Agents Chemother	PAER.0424.01252	0	0	0	0	0	0	0	0	0	0	0	0	0	0	0	0	0	0	0	0	0	0	0	0	0	0	0	0	0	0	0	0	0	0	0	0	0	0	0	0
JBEAACG-19-0082	ST235	Japan	Asia	Yano et al 2024 Antimicrob Agents Chemother	PAER.0424.00727	0	0	0	0	0	0	0	0	0	0	0	0	0	0	0	0	0	0	0	0	0	0	0	0	0	0	0	0	0	0	0	0	0	0	0	0	0	0	0	0
JBEAACG-19-0083	ST274	Japan	Asia	Yano et al 2024 Antimicrob Agents Chemother	PAER.0424.00668	0	0	0	0	0	0	0	0	0	0	0	0	0	0	0	0	0	0	0	0	0	0	0	0	0	0	0	0	0	0	0	0	0	0	0	0	0	0	0	0
JBEAACG-19-0090	ST446	Japan	Asia	Yano et al 2024 Antimicrob Agents Chemother	PAER.0424.01179	0	0	0	0	0	0	0	0	0	0	0	0	0	0	0	0	0	0	0	0	0	0	0	0	0	0	0	0	0	0	0	0	0	0	0	0	0	0	0	0
JBEAACG-19-0095	ST446	Japan	Asia	Yano et al 2024 Antimicrob Agents Chemother	PAER.0424.01162	0	0	0	0	0	0	0	0	0	0	0	0	0	0	0	0	0	0	0	0	0	0	0	0	0	0	0	0	0	0	0	0	0	0	0	0	0	0	0	0
JBEAACG-19-0096	ST189	Japan	Asia	Yano et al 2024 Antimicrob Agents Chemother	PAER.0424.00948	0	0	0	0	0	0	0	0	0	0	0	0	0	0	0	0	0	0	0	0	0	0	0	0	0	0	V471G	0	0	0	0	0	0	0	0	0	0	0	0	0
JBEAACH-19-0258	ST253	Japan	Asia	Yano et al 2024 Antimicrob Agents Chemother	PAER.0424.01143	0	0	0	0	0	0	0	0	0	0	0	0	0	0	0	0	0	0	0	0	0	0	0	0	M460T	0	0	0	0	0	0	0	0	0	0	0	0	0	0	0
JBEAACH-19-0261	ST253	Japan	Asia	Yano et al 2024 Antimicrob Agents Chemother	PAER.0424.01128	0	0	0	0	0	0	0	0	0	0	0	0	0	0	0	0	0	0	0	0	0	0	0	0	M460T	0	0	0	0	0	0	0	0	0	0	0	0	0	0	0
JBEAACH-19-0264	ST360	Japan	Asia	Yano et al 2024 Antimicrob Agents Chemother	PAER.0424.00482	0	0	0	0	0	0	0	0	0	0	0	0	0	0	0	0	0	0	0	0	0	0	0	0	0	0	0	0	0	0	0	0	0	0	0	0	0	0	0	0
JBEAAFA-19-0488	ST633	Japan	Asia	Yano et al 2024 Antimicrob Agents Chemother	PAER.0424.01282	0	0	0	0	0	0	0	0	0	0	0	0	0	0	0	0	0	0	0	0	0	0	0	0	0	0	0	0	0	0	0	0	0	0	0	0	0	0	0	0
JBEAAFA-19-0496	ST242	Japan	Asia	Yano et al 2024 Antimicrob Agents Chemother	PAER.0424.01214	0	0	0	0	0	0	0	0	0	0	0	0	0	0	0	0	0	0	0	0	0	0	0	0	0	0	0	0	0	0	0	0	0	0	0	0	0	0	0	0
JBEAAFA-19-0524	ST633	Japan	Asia	Yano et al 2024 Antimicrob Agents Chemother	PAER.0424.01187	0	0	0	0	0	0	0	0	0	0	0	0	0	0	0	0	0	0	0	0	0	0	0	0	0	0	0	0	0	0	0	0	0	0	0	0	0	0	0	0
JBEAAFA-19-0559	ST235	Japan	Asia	Yano et al 2024 Antimicrob Agents Chemother	PAER.0424.01077	0	0	0	0	0	0	0	0	0	0	0	0	0	0	0	0	0	0	0	0	0	0	0	0	0	0	0	0	0	0	0	0	0	0	0	0	0	V537L	0	0
JBEAAFA-19-0570	ST155	Japan	Asia	Yano et al 2024 Antimicrob Agents Chemother	PAER.0424.01206	0	0	0	0	0	0	0	0	0	0	0	0	0	0	0	0	0	0	0	0	0	0	0	0	0	0	0	0	0	0	0	0	0	0	0	0	0	0	0	0
JBEAAFA-19-0573	ST357	Japan	Asia	Yano et al 2024 Antimicrob Agents Chemother	PAER.0424.01191	0	0	0	0	0	0	0	0	0	0	0	0	0	0	0	0	0	0	0	0	0	0	0	0	0	0	0	0	0	0	0	0	0	0	0	0	0	V537L	0	0
JBEAAFA-19-0574	ST532	Japan	Asia	Yano et al 2024 Antimicrob Agents Chemother	PAER.0424.00927	0	0	0	0	0	0	0	0	0	0	0	0	0	0	0	0	0	0	0	0	0	0	0	0	0	0	0	0	0	0	0	0	0	0	0	0	0	0	0	0
JBEAAFA-19-0575	ST235	Japan	Asia	Yano et al 2024 Antimicrob Agents Chemother	PAER.0424.01258	0	0	0	0	0	0	0	0	0	0	0	0	0	0	0	0	0	0	0	0	0	0	0	0	0	0	0	0	0	0	0	0	0	0	0	0	0	V537L	0	0
JBEAAFA-19-0576	ST235	Japan	Asia	Yano et al 2024 Antimicrob Agents Chemother	PAER.0424.01210	0	0	0	0	0	0	0	0	0	0	0	0	0	0	0	0	0	0	0	0	0	0	0	0	0	0	0	0	0	0	0	0	0	0	0	0	0	V537L	0	0
JBEAAFA-19-0586	ST381	Japan	Asia	Yano et al 2024 Antimicrob Agents Chemother	PAER.0424.01182	0	0	0	0	0	0	0	0	0	0	0	0	0	0	0	0	0	0	0	0	0	0	0	0	0	0	0	0	0	0	0	0	0	0	0	0	0	0	0	0
JBEDAAB-19-0014	ST1596	Japan	Asia	Yano et al 2024 Antimicrob Agents Chemother	PAER.0424.01150	0	0	0	0	0	0	0	0	0	0	0	0	0	0	0	0	0	0	0	0	0	0	0	0	0	0	0	0	0	0	0	0	0	0	0	0	0	0	0	0
JBEDAAB-19-0016	ST186	Japan	Asia	Yano et al 2024 Antimicrob Agents Chemother	PAER.0424.01254	0	0	0	0	0	0	0	0	0	0	0	0	0	0	0	0	0	0	0	0	0	0	0	0	0	0	0	0	0	0	0	0	0	0	0	0	0	0	0	0
JBEDAAB-19-0017	ST2685	Japan	Asia	Yano et al 2024 Antimicrob Agents Chemother	PAER.0424.01139	0	0	0	0	0	0	0	0	0	0	N117S	0	0	0	0	0	0	0	0	0	0	0	0	0	0	0	0	0	0	0	0	0	0	0	0	0	0	0	0	0
JBEDAAB-19-0022	ST2685	Japan	Asia	Yano et al 2024 Antimicrob Agents Chemother	PAER.0424.01019	0	0	0	0	0	0	0	0	0	0	N117S	0	0	0	0	0	0	0	0	0	0	0	0	0	0	0	0	0	0	0	0	0	0	0	0	0	0	0	0	0
JBEDAAB-19-0025	ST253	Japan	Asia	Yano et al 2024 Antimicrob Agents Chemother	PAER.0424.01283	0	0	0	0	0	0	0	0	0	0	0	0	0	0	0	0	0	0	0	0	0	0	0	0	0	0	0	0	0	0	0	0	0	0	0	0	0	0	0	0
JBEDACG-19-0113	ST253	Japan	Asia	Yano et al 2024 Antimicrob Agents Chemother	PAER.0424.01147	0	0	0	0	0	0	0	0	0	0	0	0	0	0	0	0	0	0	0	0	0	0	0	0	0	0	0	0	0	0	0	0	0	0	0	0	0	0	0	0
JBEDACG-19-0114	ST379	Japan	Asia	Yano et al 2024 Antimicrob Agents Chemother	PAER.0424.01267	0	0	0	0	0	0	0	0	0	0	0	0	0	0	0	0	0	0	0	0	0	0	0	0	0	0	0	0	0	0	0	0	0	0	0	0	0	0	0	0
JBEFAAC-19-0100	ST836	Japan	Asia	Yano et al 2024 Antimicrob Agents Chemother	PAER.0424.01059	0	0	0	0	0	0	0	0	T91A	0	0	0	0	0	0	0	0	0	0	N242Y	0	0	0	0	0	0	0	0	0	0	0	0	0	0	0	0	0	0	0	0
JBEFAAC-19-0102	ST4093	Japan	Asia	Yano et al 2024 Antimicrob Agents Chemother	PAER.0424.00179	0	0	0	0	0	0	0	0	0	0	0	0	0	0	0	0	0	0	0	0	0	0	0	0	0	0	0	0	0	0	R504C	0	0	0	0	0	0	0	0	0
JBEFAAC-19-0108	ST16	Japan	Asia	Yano et al 2024 Antimicrob Agents Chemother	PAER.0424.01113	0	0	0	0	0	0	0	0	0	0	0	0	0	0	0	0	0	0	0	0	0	0	0	0	0	0	0	0	0	0	0	0	0	0	0	0	0	0	0	0
JBEFAAC-19-0109	ST1705	Japan	Asia	Yano et al 2024 Antimicrob Agents Chemother	PAER.0424.01144	0	0	0	0	0	0	0	0	0	0	0	0	0	0	0	0	0	0	0	0	0	0	0	0	0	0	0	0	0	0	0	0	0	0	0	0	0	0	0	0
JBEFAAC-19-0115	ST274	Japan	Asia	Yano et al 2024 Antimicrob Agents Chemother	PAER.0424.01153	0	0	0	0	0	0	0	0	0	0	0	0	0	0	0	0	0	0	0	0	0	0	0	0	0	0	0	0	0	0	0	0	0	0	0	0	0	0	0	0
JBEHAAB-19-0143	ST2651	Japan	Asia	Yano et al 2024 Antimicrob Agents Chemother	PAER.0424.00724	0	0	0	0	0	0	0	0	0	0	0	0	0	0	0	0	0	0	0	0	0	0	0	0	0	0	0	0	0	0	0	0	0	0	0	0	0	0	0	0
JBEHAAB-19-0211	ST274	Japan	Asia	Yano et al 2024 Antimicrob Agents Chemother	PAER.0424.00275	0	0	0	0	0	0	0	0	0	0	0	0	0	0	0	0	0	0	0	0	0	0	0	0	0	0	0	0	0	0	0	0	0	0	0	0	0	0	0	0
JBEHABI-19-0335	ST654	Japan	Asia	Yano et al 2024 Antimicrob Agents Chemother	PAER.0424.01110	0	0	0	0	0	0	0	0	0	0	0	0	0	0	0	0	0	0	0	0	0	0	0	0	0	0	0	0	0	0	0	0	0	0	0	0	0	0	0	0
JBEHABI-19-0340	ST654	Japan	Asia	Yano et al 2024 Antimicrob Agents Chemother	PAER.0424.01218	0	0	0	0	0	0	0	0	0	0	0	0	0	0	0	0	0	0	0	0	0	0	0	0	0	0	0	0	0	0	0	0	0	0	0	0	0	0	0	0
JBEHABI-19-0389	ST2057	Japan	Asia	Yano et al 2024 Antimicrob Agents Chemother	PAER.0424.01194	0	0	0	0	0	0	0	0	0	0	0	0	0	0	0	0	0	0	0	0	0	0	0	0	0	0	0	0	0	0	0	0	0	0	0	0	0	0	0	0
JBEHABI-19-0395	ST160	Japan	Asia	Yano et al 2024 Antimicrob Agents Chemother	PAER.0424.01190	0	0	0	0	0	0	0	0	0	0	0	0	0	0	0	0	0	0	0	0	0	0	0	0	0	0	0	0	0	0	0	0	0	0	0	0	0	0	0	0
